# Supplementary material for: Crystal structure of ethyl 2-(4-chloro­anilino)acetate
Source: Acta Crystallogr Sect E Struct Rep Online. 2014 Aug 16;70(Pt 9):o1017. doi: 10.1107/S1600536814018297 (PMC4186106; doi:10.1107/S1600536814018297)
Supplement: Supplementary file 1 [file e-70-o1017-sup1.cif]

##############################################################################
#                                                                            #
# This CIF contains the data in a paper accepted for publication in          #
# Acta Crystallographica Section E. It conforms to the requirements of       #
# Notes for Authors for Acta Crystallographica Section E, and has been       #
# peer reviewed under the auspices of the IUCr Commission on Journals.       #
#                                                                            #
# Full details of the Crystallographic Information File format               #
# are given in the paper "The Crystallographic Information File (CIF):       #
# a New Standard Archive File for Crystallography" by S. R. Hall, F. H.      #
# Allen and I. D. Brown [Acta Cryst. (1991), A47, 655-685].                  #
#                                                                            #
# The current version of the core CIF dictionary is obtainable from          #
# ftp://ftp.iucr.org/pub/cif_core.dic.                                       #
#                                                                            #
# Software is freely available for graphical display of the structure(s)     #
# in this CIF. For information consult the CIF software page                 #
# http://www.iucr.org/resources/cif/software.                                #
#                                                                            #
# This file may be used for bona fide research purposes within the           #
# scientific community so long as proper attribution is given to the journal # 
# article from which it was obtained.                                        #
#                                                                            #
##############################################################################
data_I
_database_code_depnum_ccdc_archive 'CCDC 1018685'
_audit_creation_method     SHELXL-97
_journal_date_recd_electronic     2014-08-09
_journal_date_accepted     2014-08-10
_journal_name_full     'Acta Crystallographica, Section E'
_journal_year     2014
_journal_volume     70
_journal_issue      9
_journal_page_first     o1017
_journal_page_last     o1017
_journal_paper_category     HO
_journal_paper_doi     10.1107/S1600536814018297
_journal_coeditor_code     HB7269
_publ_contact_author_name     'Mostafa Khouili'
_publ_contact_author_address
;
Laboratoire de Chimie Organique et Analytique,
Universit\'e Sultan Moulay Slimane,
Facult\'e des Sciences et Techniques, BP 523, 23000 B\'eni-Mellal, Morocco
;
_publ_contact_author_email     'm.khouili@usms.ma'
_publ_contact_author_fax     '212 537 77 54 40'
_publ_contact_author_phone     '212 537 77 54 40'
_publ_section_title
;
Crystal structure of ethyl 2-(4-chloroanilino)acetate
;
loop_
    _publ_author_name
    _publ_author_address
    'Bouali, Jamila'
;
Laboratoire de Chimie Organique et Analytique,
Universit\'e Sultan Moulay Slimane,
Facult\'e des Sciences et Techniques, BP 523, 23000 B\'eni-Mellal, Morocco
;
    'Hafid, Abderrafia'
;
Laboratoire de Chimie Organique et Analytique,
Universit\'e Sultan Moulay Slimane,
Facult\'e des Sciences et Techniques, BP 523, 23000 B\'eni-Mellal, Morocco
;
    'Khouili, Mostafa'
;
Laboratoire de Chimie Organique et Analytique,
Universit\'e Sultan Moulay Slimane,
Facult\'e des Sciences et Techniques, BP 523, 23000 B\'eni-Mellal, Morocco
;
    'Saadi, Mohamed'
;
Laboratoire de Chimie du Solide Appliqu\'ee,
Facult\'e des Sciences, Universit\'e Mohammed V-Agdal
Avenue Ibn Battouta, BP 1014, Rabat, Morocco
;
    'Ketatni, El Mostafa'
;
Laboratoire de Spectrochimie Applique et Environnement,
Universit\'e Sultan Moulay Slimane,
Facult\'e des Sciences et Techniques, BP 523, 23000 B\'eni-Mellal, Morocco
;
_chemical_name_systematic
;
Ethyl 2-(4-chloroanilino)acetate
;
_chemical_name_common     ?
_chemical_formula_moiety     'C10 H12 Cl N O2'
_chemical_formula_sum     'C10 H12 Cl N O2'
_chemical_formula_iupac     'C10 H12 Cl N O2'
_chemical_formula_weight     213.66
_chemical_melting_point     ?
_symmetry_cell_setting     triclinic
_symmetry_space_group_name_H-M     'P -1'
_symmetry_space_group_name_Hall     '-p 1'
loop_
    _symmetry_equiv_pos_as_xyz
    'x, y, z'
    '-x, -y, -z'
_cell_length_a     5.373(5)
_cell_length_b     7.575(7)
_cell_length_c     14.127(12)
_cell_angle_alpha     75.83(4)
_cell_angle_beta     87.73(3)
_cell_angle_gamma     72.99(3)
_cell_volume     532.7(9)
_cell_formula_units_Z     2
_cell_measurement_reflns_used     2361
_cell_measurement_theta_min     2.90
_cell_measurement_theta_max     27.48
_cell_measurement_temperature     296(2)
_exptl_crystal_description     Block
_exptl_crystal_colour     yellow
_exptl_crystal_size_max     0.40
_exptl_crystal_size_mid     0.36
_exptl_crystal_size_min     0.29
_exptl_crystal_density_diffrn     1.332
_exptl_crystal_density_method     'not measured'
_exptl_crystal_F_000     224
_exptl_absorpt_coefficient_mu     0.332
_exptl_absorpt_correction_type     multi-scan
_exptl_absorpt_process_details     '(SADABS; Bruker, 2009)'
_exptl_absorpt_correction_T_min     0.6934
_exptl_absorpt_correction_T_max     0.7466
_exptl_special_details     ?
_diffrn_ambient_temperature     296(2)
_diffrn_radiation_type     MoK\a
_diffrn_radiation_wavelength     0.71073
_diffrn_radiation_source     'fine-focus sealed tube'
_diffrn_radiation_monochromator     graphite
_diffrn_measurement_device_type     'Bruker X8 APEX CCD'
_diffrn_measurement_method     '\f and \w scans'
_diffrn_reflns_number     3672
_diffrn_reflns_av_R_equivalents     0.0184
_diffrn_reflns_av_sigmaI/netI     0.0312
_diffrn_reflns_theta_min     2.90
_diffrn_reflns_theta_max     27.48
_diffrn_reflns_theta_full     27.48
_diffrn_measured_fraction_theta_max     0.968
_diffrn_measured_fraction_theta_full     0.968
_diffrn_reflns_limit_h_min     -6
_diffrn_reflns_limit_h_max     6
_diffrn_reflns_limit_k_min     -9
_diffrn_reflns_limit_k_max     7
_diffrn_reflns_limit_l_min     -18
_diffrn_reflns_limit_l_max     10
_refine_special_details
;
Refinement of <i>F</i>^2^ against all reflections. The weighted <i>R</i>-factor
<i>wR</i> and goodness of fit <i>S</i> are based on <i>F</i>^2^, conventional
<i>R</i>-factors <i>R</i> are based on <i>F</i>, with <i>F</i> set to zero for
negative <i>F</i>^2^. The threshold expression of <i>F</i>^2^ >
\s(<i>F</i>^2^) is used only for calculating <i>R</i>-factors(gt) <i>etc</i>.
and is not relevant to the choice of reflections for refinement.
<i>R</i>-factors based on <i>F</i>^2^ are statistically about twice as large
as those based on <i>F</i>, and <i>R</i>- factors based on all data will be
even larger.
;
_reflns_number_total     2361
_reflns_number_gt     1718
_reflns_threshold_expression     I>2\s(I)
_refine_ls_structure_factor_coef     Fsqd
_refine_ls_matrix_type     full
_refine_ls_R_factor_all     0.0665
_refine_ls_R_factor_gt     0.0462
_refine_ls_wR_factor_gt     0.1219
_refine_ls_wR_factor_ref     0.1361
_refine_ls_goodness_of_fit_ref     1.034
_refine_ls_restrained_S_all     1.034
_refine_ls_number_reflns     2361
_refine_ls_number_parameters     127
_refine_ls_number_restraints     0
_refine_ls_hydrogen_treatment     constr
_refine_ls_weighting_scheme     calc
_refine_ls_weighting_details
         'calc w=1/[\s^2^(Fo^2^)+(0.0633P)^2^+0.1405P] where P=(Fo^2^+2Fc^2^)/3'
_atom_sites_solution_hydrogens     geom
_atom_sites_solution_primary     direct
_atom_sites_solution_secondary     difmap
_refine_ls_shift/su_max     0.000
_refine_ls_shift/su_mean     0.000
_refine_diff_density_max     0.233
_refine_diff_density_min     -0.246
_refine_ls_extinction_method     none
_refine_ls_extinction_coef     ?
loop_
    _atom_type_symbol
    _atom_type_description
    _atom_type_scat_dispersion_real
    _atom_type_scat_dispersion_imag
    _atom_type_scat_source
    'C' 'C' 0.0033 0.0016
                         'International Tables Vol C Tables 4.2.6.8 and 6.1.1.4'
    'H' 'H' 0.0000 0.0000
                         'International Tables Vol C Tables 4.2.6.8 and 6.1.1.4'
    'N' 'N' 0.0061 0.0033
                         'International Tables Vol C Tables 4.2.6.8 and 6.1.1.4'
    'O' 'O' 0.0106 0.0060
                         'International Tables Vol C Tables 4.2.6.8 and 6.1.1.4'
    'Cl' 'Cl' 0.1484 0.1585
                         'International Tables Vol C Tables 4.2.6.8 and 6.1.1.4'
_computing_data_collection     'APEX2 (Bruker, 2009)'
_computing_cell_refinement     'SAINT (Bruker, 2009)'
_computing_data_reduction     'SAINT (Bruker, 2009)'
_computing_structure_solution     'SHELXS97 (Sheldrick, 2008)'
_computing_structure_refinement     'SHELXL97 (Sheldrick, 2008)'
_computing_molecular_graphics     'ORTEP-3 for Windows (Farrugia, 2012)'
_computing_publication_material
                               'PLATON (Spek, 2009) and publCIF (Westrip, 2010)'
loop_
    _atom_site_type_symbol
    _atom_site_label
    _atom_site_fract_x
    _atom_site_fract_y
    _atom_site_fract_z
    _atom_site_U_iso_or_equiv
    _atom_site_adp_type
    _atom_site_calc_flag
    _atom_site_refinement_flags
    _atom_site_occupancy
    _atom_site_symmetry_multiplicity
    _atom_site_disorder_assembly
    _atom_site_disorder_group
    C C1 0.2530(4) 0.5821(3) 0.17905(14) 0.0493(5) Uani d . 1 1 . .
    C C2 0.1089(4) 0.5877(3) 0.26135(14) 0.0493(5) Uani d . 1 1 . .
    H H2 -0.0633 0.6634 0.2564 0.059 Uiso calc R 1 1 . .
    C C3 0.2208(3) 0.4803(3) 0.35168(14) 0.0460(4) Uani d . 1 1 . .
    H H3 0.1234 0.4845 0.4074 0.055 Uiso calc R 1 1 . .
    C C4 0.4789(3) 0.3659(2) 0.35964(13) 0.0408(4) Uani d . 1 1 . .
    C C5 0.6209(3) 0.3653(3) 0.27463(14) 0.0466(4) Uani d . 1 1 . .
    H H5 0.7939 0.2912 0.2788 0.056 Uiso calc R 1 1 . .
    C C6 0.5104(4) 0.4718(3) 0.18512(14) 0.0511(5) Uani d . 1 1 . .
    H H6 0.6073 0.4700 0.1292 0.061 Uiso calc R 1 1 . .
    C C7 0.4644(3) 0.2344(3) 0.53739(13) 0.0434(4) Uani d . 1 1 . .
    H H7A 0.3204 0.1854 0.5300 0.052 Uiso calc R 1 1 . .
    H H7B 0.3945 0.3563 0.5536 0.052 Uiso calc R 1 1 . .
    C C8 0.6487(3) 0.0983(2) 0.61773(13) 0.0421(4) Uani d . 1 1 . .
    C C9 0.6934(4) -0.0457(3) 0.78700(13) 0.0494(5) Uani d . 1 1 . .
    H H9A 0.8456 -0.0068 0.7962 0.059 Uiso calc R 1 1 . .
    H H9B 0.7510 -0.1735 0.7770 0.059 Uiso calc R 1 1 . .
    C C10 0.5267(5) -0.0410(4) 0.87449(15) 0.0683(6) Uani d . 1 1 . .
    H H10A 0.6254 -0.1259 0.9314 0.102 Uiso calc R 1 1 . .
    H H10B 0.3772 -0.0802 0.8646 0.102 Uiso calc R 1 1 . .
    H H10C 0.4708 0.0861 0.8836 0.102 Uiso calc R 1 1 . .
    N N1 0.5998(3) 0.2584(3) 0.44760(12) 0.0593(5) Uani d . 1 1 . .
    H H1 0.7422 0.1814 0.4453 0.071 Uiso d R 1 1 . .
    O O1 0.5353(2) 0.08512(18) 0.70336(9) 0.0470(3) Uani d . 1 1 . .
    O O2 0.8685(3) 0.0108(2) 0.60581(10) 0.0620(4) Uani d . 1 1 . .
    Cl Cl1 0.11032(12) 0.71314(11) 0.06510(4) 0.0837(3) Uani d . 1 1 . .
loop_
    _atom_site_aniso_label
    _atom_site_aniso_U_11
    _atom_site_aniso_U_22
    _atom_site_aniso_U_33
    _atom_site_aniso_U_12
    _atom_site_aniso_U_13
    _atom_site_aniso_U_23
    C1 0.0484(10) 0.0478(10) 0.0434(10) -0.0104(8) -0.0067(8) 0.0011(8)
    C2 0.0367(9) 0.0459(10) 0.0546(11) -0.0012(8) -0.0042(8) -0.0048(8)
    C3 0.0408(9) 0.0471(10) 0.0415(10) -0.0031(8) 0.0042(7) -0.0071(8)
    C4 0.0377(9) 0.0375(9) 0.0417(9) -0.0052(7) -0.0013(7) -0.0062(7)
    C5 0.0359(9) 0.0472(10) 0.0480(10) -0.0025(8) 0.0044(7) -0.0079(8)
    C6 0.0487(10) 0.0553(11) 0.0429(10) -0.0120(9) 0.0060(8) -0.0048(8)
    C7 0.0422(9) 0.0403(9) 0.0413(9) -0.0030(7) 0.0006(7) -0.0093(7)
    C8 0.0443(10) 0.0376(9) 0.0398(9) -0.0044(8) 0.0018(7) -0.0101(7)
    C9 0.0471(10) 0.0517(11) 0.0402(10) -0.0044(8) -0.0025(8) -0.0058(8)
    C10 0.0728(15) 0.0781(15) 0.0406(11) -0.0065(12) 0.0067(10) -0.0096(10)
    N1 0.0437(9) 0.0669(11) 0.0412(9) 0.0132(8) 0.0029(7) -0.0013(8)
    O1 0.0440(7) 0.0480(7) 0.0375(7) 0.0006(5) 0.0023(5) -0.0068(5)
    O2 0.0479(8) 0.0668(9) 0.0468(8) 0.0120(7) 0.0062(6) -0.0042(7)
    Cl1 0.0720(4) 0.1006(5) 0.0500(4) -0.0037(3) -0.0123(3) 0.0101(3)
_geom_special_details
;
All e.s.d.'s (except the e.s.d. in the dihedral angle between two l.s. planes)
are estimated using the full covariance matrix. The cell e.s.d.'s are taken
into account individually in the estimation of e.s.d.'s in distances, angles
and torsion angles; correlations between e.s.d.'s in cell parameters are only
used when they are defined by crystal symmetry. An approximate (isotropic)
treatment of cell e.s.d.'s is used for estimating e.s.d.'s involving l.s.
planes.
;
loop_
    _geom_bond_atom_site_label_1
    _geom_bond_atom_site_label_2
    _geom_bond_site_symmetry_2
    _geom_bond_distance
    _geom_bond_publ_flag
    C1 C2 . 1.373(3) ?
    C1 C6 . 1.384(3) ?
    C1 Cl1 . 1.742(2) ?
    C2 C3 . 1.385(3) ?
    C2 H2 . 0.9300 ?
    C3 C4 . 1.396(3) ?
    C3 H3 . 0.9300 ?
    C4 N1 . 1.374(2) ?
    C4 C5 . 1.397(3) ?
    C5 C6 . 1.372(3) ?
    C5 H5 . 0.9300 ?
    C6 H6 . 0.9300 ?
    C7 N1 . 1.436(3) ?
    C7 C8 . 1.500(3) ?
    C7 H7A . 0.9700 ?
    C7 H7B . 0.9700 ?
    C8 O2 . 1.202(2) ?
    C8 O1 . 1.328(2) ?
    C9 O1 . 1.453(2) ?
    C9 C10 . 1.499(3) ?
    C9 H9A . 0.9700 ?
    C9 H9B . 0.9700 ?
    C10 H10A . 0.9600 ?
    C10 H10B . 0.9600 ?
    C10 H10C . 0.9600 ?
    N1 H1 . 0.8201 ?
loop_
    _geom_angle_atom_site_label_1
    _geom_angle_atom_site_label_2
    _geom_angle_atom_site_label_3
    _geom_angle_site_symmetry_1
    _geom_angle_site_symmetry_3
    _geom_angle
    _geom_angle_publ_flag
    C2 C1 C6 . . 120.88(18) ?
    C2 C1 Cl1 . . 119.85(16) ?
    C6 C1 Cl1 . . 119.27(16) ?
    C1 C2 C3 . . 119.83(18) ?
    C1 C2 H2 . . 120.1 ?
    C3 C2 H2 . . 120.1 ?
    C2 C3 C4 . . 120.43(17) ?
    C2 C3 H3 . . 119.8 ?
    C4 C3 H3 . . 119.8 ?
    N1 C4 C3 . . 122.69(17) ?
    N1 C4 C5 . . 119.02(17) ?
    C3 C4 C5 . . 118.27(16) ?
    C6 C5 C4 . . 121.34(17) ?
    C6 C5 H5 . . 119.3 ?
    C4 C5 H5 . . 119.3 ?
    C5 C6 C1 . . 119.24(18) ?
    C5 C6 H6 . . 120.4 ?
    C1 C6 H6 . . 120.4 ?
    N1 C7 C8 . . 109.52(16) ?
    N1 C7 H7A . . 109.8 ?
    C8 C7 H7A . . 109.8 ?
    N1 C7 H7B . . 109.8 ?
    C8 C7 H7B . . 109.8 ?
    H7A C7 H7B . . 108.2 ?
    O2 C8 O1 . . 124.56(17) ?
    O2 C8 C7 . . 124.41(17) ?
    O1 C8 C7 . . 111.03(16) ?
    O1 C9 C10 . . 107.18(17) ?
    O1 C9 H9A . . 110.3 ?
    C10 C9 H9A . . 110.3 ?
    O1 C9 H9B . . 110.3 ?
    C10 C9 H9B . . 110.3 ?
    H9A C9 H9B . . 108.5 ?
    C9 C10 H10A . . 109.5 ?
    C9 C10 H10B . . 109.5 ?
    H10A C10 H10B . . 109.5 ?
    C9 C10 H10C . . 109.5 ?
    H10A C10 H10C . . 109.5 ?
    H10B C10 H10C . . 109.5 ?
    C4 N1 C7 . . 123.16(16) ?
    C4 N1 H1 . . 116.6 ?
    C7 N1 H1 . . 117.7 ?
    C8 O1 C9 . . 116.23(15) ?
loop_
    _geom_hbond_atom_site_label_D
    _geom_hbond_atom_site_label_H
    _geom_hbond_atom_site_label_A
    _geom_hbond_site_symmetry_A
    _geom_hbond_distance_DH
    _geom_hbond_distance_HA
    _geom_hbond_distance_DA
    _geom_hbond_angle_DHA
    N1 H1 O2 2_756 0.82 2.37 3.172(3) 165
_iucr_refine_instructions_details
;
TITL EL14_D196_MKHY17_1 in P-1
CELL  0.71073   5.3727   7.5751  14.1270   75.827   87.735   72.991
ZERR     2.00   0.0053   0.0071   0.0124    0.035    0.025    0.027
LATT   1
SFAC  C    H    N    O    CL
UNIT  20   24   2    4    2
MERG   2
OMIT     0   0   1
shel  60 0.77
HTAB N1 O2_$1
eqiv $1 2-x, -y, 1-z
FMAP   2
PLAN   6
ACTA
BOND
BOND   $H
L.S.  10
WGHT    0.063300    0.140500
FVAR       1.32652
C1    1    0.252963    0.582080    0.179051    11.00000    0.04835    0.04776 =
         0.04336    0.00114   -0.00675   -0.01044
C2    1    0.108947    0.587686    0.261354    11.00000    0.03675    0.04586 =
         0.05458   -0.00477   -0.00423   -0.00122
AFIX  43
H2    2   -0.063257    0.663402    0.256436    11.00000   -1.20000
AFIX   0
C3    1    0.220827    0.480300    0.351682    11.00000    0.04076    0.04713 =
         0.04154   -0.00713    0.00417   -0.00306
AFIX  43
H3    2    0.123365    0.484461    0.407410    11.00000   -1.20000
AFIX   0
C4    1    0.478910    0.365857    0.359637    11.00000    0.03772    0.03750 =
         0.04169   -0.00620   -0.00126   -0.00521
C5    1    0.620911    0.365303    0.274626    11.00000    0.03585    0.04721 =
         0.04796   -0.00787    0.00439   -0.00248
AFIX  43
H5    2    0.793853    0.291198    0.278810    11.00000   -1.20000
AFIX   0
C6    1    0.510413    0.471841    0.185121    11.00000    0.04867    0.05528 =
         0.04289   -0.00478    0.00596   -0.01199
AFIX  43
H6    2    0.607342    0.470032    0.129163    11.00000   -1.20000
AFIX   0
C7    1    0.464384    0.234412    0.537393    11.00000    0.04220    0.04034 =
         0.04134   -0.00930    0.00060   -0.00298
AFIX  23
H7A   2    0.320356    0.185431    0.529970    11.00000   -1.20000
H7B   2    0.394452    0.356333    0.553648    11.00000   -1.20000
AFIX   0
C8    1    0.648680    0.098289    0.617728    11.00000    0.04426    0.03755 =
         0.03980   -0.01005    0.00179   -0.00442
C9    1    0.693368   -0.045699    0.786999    11.00000    0.04713    0.05169 =
         0.04021   -0.00579   -0.00246   -0.00436
AFIX  23
H9A   2    0.845603   -0.006811    0.796219    11.00000   -1.20000
H9B   2    0.751013   -0.173462    0.776977    11.00000   -1.20000
AFIX   0
C10   1    0.526733   -0.041024    0.874494    11.00000    0.07278    0.07814 =
         0.04060   -0.00955    0.00673   -0.00647
AFIX  33
H10A  2    0.625403   -0.125945    0.931376    11.00000   -1.50000
H10B  2    0.377217   -0.080185    0.864575    11.00000   -1.50000
H10C  2    0.470839    0.086053    0.883577    11.00000   -1.50000
AFIX   0
N1    3    0.599784    0.258432    0.447601    11.00000    0.04374    0.06685 =
         0.04122   -0.00134    0.00287    0.01324
AFIX   3
H1    2    0.742161    0.181447    0.445321    11.00000   -1.20000
AFIX   0
O1    4    0.535337    0.085120    0.703362    11.00000    0.04401    0.04803 =
         0.03753   -0.00683    0.00233    0.00060
O2    4    0.868542    0.010763    0.605808    11.00000    0.04785    0.06681 =
         0.04681   -0.00420    0.00618    0.01201
CL1   5    0.110316    0.713138    0.065104    11.00000    0.07200    0.10061 =
         0.05001    0.01013   -0.01226   -0.00365
HKLF 4
REM  EL14_D196_MKHY17_1 in P-1
REM R1 =  0.0462 for   1718 Fo > 4sig(Fo)  and  0.0665 for all   2361 data
REM    130 parameters refined using      1 restraints
END
WGHT      0.0631      0.1405
REM Highest difference peak  0.233,  deepest hole -0.246,  1-sigma level  0.041
Q1    1   0.1669  0.6432  0.1330  11.00000  0.05    0.23
Q2    1   0.0683  0.5923  0.0858  11.00000  0.05    0.20
Q3    1   0.5327  0.3533  0.3166  11.00000  0.05    0.19
Q4    1   0.5719  0.3921  0.3208  11.00000  0.05    0.19
Q5    1   0.5663  0.1773  0.5769  11.00000  0.05    0.18
Q6    1   0.4967  0.2215  0.4819  11.00000  0.05    0.18
;
