# Supplementary material for: Crystal structure of ethyl 2-(4-chloro­anilino)acetate
Source: Acta Crystallogr Sect E Struct Rep Online. 2014 Aug 16;70(Pt 9):o1017. doi: 10.1107/S1600536814018297 (PMC4186106; doi:10.1107/S1600536814018297)
Supplement: Supplementary file 2 [file e-70-o1017-Isup2.hkl]

# 
# h,k,l, Fc-squared, Fo-squared, sigma(Fo-squared) and status flag 
# 
data_I
_shelx_title ' EL14_D196_MKHY17_1 in P-1' 
_shelx_refln_list_code          4 
_shelx_F_calc_maximum       75.42 
_exptl_crystal_F_000       224.00 
_reflns_d_resolution_high  0.7700 
 
loop_ 
 _symmetry_equiv_pos_as_xyz 
 'x, y, z' 
 '-x, -y, -z' 
 
_cell_length_a     5.3727 
_cell_length_b     7.5751 
_cell_length_c    14.1270 
_cell_angle_alpha  75.827 
_cell_angle_beta   87.735 
_cell_angle_gamma  72.991 
 
_shelx_F_squared_multiplier     1.000 
 
loop_ 
 _refln_index_h 
 _refln_index_k 
 _refln_index_l 
 _refln_F_squared_calc 
 _refln_F_squared_meas 
 _refln_F_squared_sigma 
 _refln_observed_status 
   1   0   0     1682.97     1646.24     16.28 o 
   2   0   0      367.46      370.73     11.48 o 
   3   0   0      450.82      493.32      8.26 o 
   4   0   0       35.45       33.27      0.96 o 
   5   0   0       68.21       68.84      1.62 o 
   6   0   0        0.10        0.57      0.91 o 
  -6   1   0        3.46        1.45      0.74 o 
  -5   1   0        4.27        3.69      0.65 o 
  -4   1   0       25.98       22.64      1.02 o 
  -3   1   0      161.34      144.75      2.83 o 
  -2   1   0       31.68       28.16      0.80 o 
  -1   1   0     2036.87     2162.53     37.18 o 
   0   1   0        2.71        3.78      0.11 o 
   1   1   0      427.05      454.98      4.57 o 
   2   1   0      235.98      232.10      2.74 o 
   3   1   0      382.76      410.64      6.93 o 
   4   1   0        0.08        0.97      0.36 o 
   5   1   0       29.29       25.82      1.18 o 
   6   1   0       11.94       10.95      1.00 o 
  -6   2   0        3.85        3.35      1.31 o 
  -5   2   0       10.19        5.63      1.19 o 
  -4   2   0      105.83       92.83      2.29 o 
  -3   2   0        5.06        5.22      0.54 o 
  -2   2   0        2.34        1.53      0.30 o 
  -1   2   0       34.78       52.83      0.94 o 
   0   2   0      281.71      369.81      4.91 o 
   1   2   0      797.83      846.16     11.81 o 
   2   2   0      317.03      360.24      4.17 o 
   3   2   0       42.50       37.72      1.06 o 
   4   2   0       11.64       10.28      0.70 o 
   5   2   0        0.03       -0.38      0.38 o 
   6   2   0        4.91        6.47      0.82 o 
  -5   3   0       15.10       16.82      1.93 o 
  -4   3   0       33.88       28.50      1.33 o 
  -3   3   0        3.83        3.80      0.60 o 
  -2   3   0      116.96      116.97      2.70 o 
  -1   3   0       43.48       41.93      1.06 o 
   0   3   0      479.15      559.41      9.08 o 
   1   3   0       91.62      109.06      3.32 o 
   2   3   0        7.88        7.76      0.91 o 
   3   3   0        9.11        7.95      1.08 o 
   4   3   0      111.13      117.54      2.55 o 
   5   3   0        2.79        2.42      0.52 o 
   6   3   0        0.33        0.64      0.56 o 
  -5   4   0        0.28        1.31      1.25 o 
  -4   4   0        0.45       -0.40      0.74 o 
  -3   4   0      131.66      132.49      4.97 o 
  -2   4   0        6.73        8.53      0.64 o 
  -1   4   0       10.20       11.51      0.64 o 
   0   4   0      109.19      114.80      2.25 o 
   1   4   0      155.67      156.08      4.94 o 
   2   4   0        8.11        8.00      0.97 o 
   3   4   0        0.23        0.25      0.30 o 
   4   4   0        7.49        9.06      0.76 o 
   5   4   0        5.69        7.63      0.65 o 
   6   4   0        0.15       -0.08      0.74 o 
  -4   5   0        0.24        1.99      1.02 o 
  -3   5   0       15.12       16.14      1.65 o 
  -2   5   0       25.44       27.36      1.13 o 
  -1   5   0        1.17        1.24      0.60 o 
   0   5   0       19.41       16.50      0.94 o 
   1   5   0       15.93       16.39      0.74 o 
   2   5   0        1.67        3.13      0.42 o 
   3   5   0       18.28       17.44      0.86 o 
   4   5   0        0.00       -0.36      0.36 o 
   5   5   0        0.11       -0.24      0.46 o 
   6   5   0        4.60        5.85      0.84 o 
  -3   6   0        2.38        3.75      1.19 o 
  -2   6   0        8.29       11.14      1.42 o 
  -1   6   0       49.68       46.48      2.22 o 
   0   6   0       40.60       41.19      1.29 o 
   1   6   0        1.70        1.43      0.40 o 
   2   6   0        1.43        1.56      0.60 o 
   3   6   0       15.72       15.45      1.36 o 
   4   6   0        0.02        0.23      0.38 o 
   5   6   0        0.06        0.25      0.53 o 
   6   6   0       10.83       10.68      1.59 o 
  -3   7   0        0.06       -0.51      1.08 o 
  -2   7   0       23.67       21.31      2.10 o 
  -1   7   0      149.28      153.71      4.94 o 
   0   7   0        4.33        5.34      1.08 o 
   1   7   0       14.76       13.47      1.36 o 
   2   7   0        1.91        1.36      0.68 o 
   3   7   0        0.66        0.97      0.68 o 
   4   7   0       14.58       16.37      1.59 o 
   5   7   0        0.14       -0.17      0.85 o 
   6   7   0        5.39        3.24      1.25 o 
  -1   8   0       10.56       10.17      1.59 o 
   0   8   0        5.96        7.56      1.36 o 
   1   8   0        0.94        0.85      0.85 o 
   2   8   0       36.32       34.89      2.16 o 
   3   8   0        1.93        1.53      0.97 o 
   4   8   0        0.80        1.82      0.91 o 
   5   8   0        2.87        3.52      1.19 o 
   0   9   0        0.11        1.70      1.14 o 
   1   9   0        8.20        8.98      1.59 o 
   2   9   0        0.07       -0.11      0.85 o 
   3   9   0        0.05        0.34      0.91 o 
   4   9   0        0.05        0.17      0.97 o 
  -3  -9   1        0.08       -0.45      0.97 o 
  -2  -9   1        0.80        1.42      1.08 o 
  -1  -9   1        3.92        8.35      1.53 o 
  -5  -8   1        0.05       -0.91      0.91 o 
  -4  -8   1        0.00       -0.85      0.85 o 
  -3  -8   1        5.89        4.15      1.08 o 
  -2  -8   1        1.33        3.86      1.08 o 
  -1  -8   1        1.19       -0.34      0.85 o 
   0  -8   1       24.89       21.65      1.88 o 
   1  -8   1        0.01       -0.57      0.91 o 
  -5  -7   1       15.15       15.80      1.76 o 
  -4  -7   1       14.18       12.62      1.53 o 
  -3  -7   1        1.61        3.00      0.60 o 
  -2  -7   1        3.13        3.49      0.57 o 
  -1  -7   1        0.27        0.00      0.68 o 
   0  -7   1       93.25       99.72      3.64 o 
   1  -7   1       27.78       26.82      1.99 o 
   2  -7   1        0.05       -0.85      0.85 o 
  -6  -6   1        3.10        3.75      1.19 o 
  -5  -6   1        0.33       -0.35      0.50 o 
  -4  -6   1       14.92       14.47      1.00 o 
  -3  -6   1        0.90        0.51      0.40 o 
  -2  -6   1        0.62        0.03      0.71 o 
  -1  -6   1      183.32      196.48      3.84 o 
   0  -6   1       28.65       27.51      1.10 o 
   1  -6   1        7.20        9.07      0.76 o 
   2  -6   1       37.81       36.71      2.22 o 
   3  -6   1       18.89       20.57      2.05 o 
  -6  -5   1        0.70        0.61      0.62 o 
  -5  -5   1       12.28       14.19      1.02 o 
  -4  -5   1       24.39       24.94      1.13 o 
  -3  -5   1       11.70       16.34      0.88 o 
  -2  -5   1        2.00        2.31      0.40 o 
  -1  -5   1       21.47       23.15      0.92 o 
   0  -5   1       61.30       66.34      1.65 o 
   1  -5   1       31.21       33.38      1.70 o 
   2  -5   1      147.93      147.59      4.66 o 
   3  -5   1       53.53       48.02      2.61 o 
   4  -5   1        4.05        5.29      1.31 o 
  -6  -4   1        3.49        2.78      0.70 o 
  -5  -4   1       48.43       55.26      1.77 o 
  -4  -4   1        5.34        4.46      0.56 o 
  -3  -4   1       43.43       43.00      1.03 o 
  -2  -4   1      126.84      125.52      2.51 o 
  -1  -4   1       13.63       12.34      0.60 o 
   0  -4   1        2.06        2.16      0.29 o 
   1  -4   1        0.08        0.24      0.27 o 
   2  -4   1      189.81      188.47      3.68 o 
   3  -4   1        6.92        6.15      0.77 o 
   4  -4   1        6.46        6.71      1.31 o 
   5  -4   1        0.00       -0.74      1.08 o 
  -6  -3   1        1.31        0.85      0.57 o 
  -5  -3   1        0.70        1.04      0.46 o 
  -4  -3   1        1.15        0.77      0.40 o 
  -3  -3   1        7.61        6.67      0.54 o 
  -2  -3   1        7.00        6.03      0.39 o 
  -1  -3   1        0.69        0.45      0.22 o 
   0  -3   1        7.53        7.92      0.46 o 
   1  -3   1       73.05       68.56      1.53 o 
   2  -3   1        0.15       -0.37      0.37 o 
   3  -3   1       10.30       10.23      0.74 o 
   4  -3   1        2.40        2.57      0.56 o 
   5  -3   1        2.14        2.44      1.08 o 
  -6  -2   1        1.29        1.64      0.62 o 
  -5  -2   1        0.44        0.82      0.44 o 
  -4  -2   1       21.84       22.50      2.59 o 
  -3  -2   1        4.78        3.20      0.37 o 
  -2  -2   1      101.16      104.68      1.39 o 
  -1  -2   1       25.30       22.31      1.13 o 
   0  -2   1      188.25      207.89      3.01 o 
   1  -2   1      265.97      276.10      4.66 o 
   2  -2   1        2.77        1.54      0.30 o 
   3  -2   1      121.59      116.78      2.51 o 
   4  -2   1       59.66       67.94      2.81 o 
   5  -2   1        0.02       -0.68      0.74 o 
   6  -2   1        5.17        8.69      1.59 o 
  -6  -1   1       13.44       15.43      1.08 o 
  -5  -1   1       20.77       21.36      1.10 o 
  -4  -1   1       53.20       56.86      1.30 o 
  -3  -1   1      429.66      427.66      5.79 o 
  -2  -1   1       12.56       11.94      0.36 o 
  -1  -1   1      232.27      247.87      2.33 o 
   0  -1   1      363.16      434.94      3.96 o 
   1  -1   1     1751.06     1892.46     24.03 o 
   2  -1   1       47.06       39.38      1.00 o 
   3  -1   1       53.37       53.84      1.41 o 
   4  -1   1       31.22       30.79      1.20 o 
   5  -1   1       34.97       31.88      1.38 o 
   6  -1   1       21.90       31.61      5.11 o 
  -6   0   1       34.68       37.84      2.33 o 
  -5   0   1        5.69        6.90      0.56 o 
  -4   0   1        0.01       -0.16      0.28 o 
  -3   0   1        3.18        5.00      0.46 o 
  -2   0   1      306.69      294.11      4.94 o 
  -1   0   1     5687.54     5563.29     74.74 o 
   1   0   1      169.09      181.47      2.83 o 
   2   0   1      410.52      449.59      7.37 o 
   3   0   1       13.16        8.33      0.45 o 
   4   0   1        4.63        5.20      0.94 o 
   5   0   1       43.69       47.31      1.31 o 
   6   0   1       13.75       11.12      1.04 o 
  -6   1   1        1.05        0.71      1.31 o 
  -5   1   1       23.37       22.29      1.14 o 
  -4   1   1        1.70        0.28      0.40 o 
  -3   1   1        0.49        2.38      0.38 o 
  -2   1   1     1175.49     1279.55     20.33 o 
  -1   1   1       34.74       27.66      0.52 o 
   0   1   1        4.56       13.09      0.34 o 
   1   1   1      111.00      112.04      1.71 o 
   2   1   1     2106.42     2072.11     33.00 o 
   3   1   1       40.85       52.42      1.31 o 
   4   1   1       22.52       26.12      0.85 o 
   5   1   1        6.23        6.33      0.70 o 
   6   1   1       14.09       15.52      1.14 o 
  -6   2   1        0.17       -0.12      1.37 o 
  -5   2   1       31.84       30.57      2.05 o 
  -4   2   1       38.44       37.29      1.73 o 
  -3   2   1       33.87       32.75      0.86 o 
  -2   2   1      340.31      398.35      6.65 o 
  -1   2   1      822.11      932.29     12.33 o 
   0   2   1       15.80       20.19      0.94 o 
   2   2   1      772.02      810.13     13.92 o 
   3   2   1        1.78        3.17      0.29 o 
   4   2   1      134.27      144.04      2.95 o 
   5   2   1       11.61       11.12      0.84 o 
   6   2   1       24.88       29.77      1.43 o 
  -5   3   1        0.99       -0.51      0.91 o 
  -4   3   1        3.06        2.67      0.85 o 
  -3   3   1       85.42       84.32      1.99 o 
  -2   3   1       94.45       83.72      1.99 o 
  -1   3   1      167.92      193.20      4.71 o 
   0   3   1       99.88      129.60      1.89 o 
   1   3   1        0.05        0.08      0.14 o 
   2   3   1      369.69      382.40      6.37 o 
   3   3   1      172.53      171.93      3.25 o 
   4   3   1       13.96       16.27      0.86 o 
   5   3   1        0.49       -0.33      0.66 o 
   6   3   1       12.21       13.51      2.56 o 
  -5   4   1        8.39       10.57      1.65 o 
  -4   4   1        0.08        0.17      0.85 o 
  -3   4   1       28.51       25.90      1.08 o 
  -2   4   1       16.97       16.01      0.76 o 
  -1   4   1       16.29       16.06      0.65 o 
   0   4   1        3.04        3.71      0.34 o 
   1   4   1       80.60       91.60      1.85 o 
   2   4   1      238.52      251.89      4.42 o 
   3   4   1        0.00        0.54      0.43 o 
   4   4   1        0.01        0.82      0.38 o 
   5   4   1        0.90        0.74      0.45 o 
   6   4   1        0.01       -0.17      0.54 o 
  -4   5   1        1.09        0.57      0.97 o 
  -3   5   1        9.76        7.16      1.25 o 
  -2   5   1        0.02       -0.32      0.34 o 
  -1   5   1       29.95       29.47      1.01 o 
   0   5   1        4.92        4.16      0.42 o 
   1   5   1       19.30       20.28      0.76 o 
   2   5   1       13.36       11.61      0.64 o 
   3   5   1       13.26       13.68      1.42 o 
   4   5   1        0.15        0.61      0.40 o 
   5   5   1        7.81        7.67      0.68 o 
   6   5   1        0.37        0.06      0.85 o 
  -3   6   1        3.07        2.50      1.08 o 
  -2   6   1       67.02       67.00      2.90 o 
  -1   6   1        7.24        8.41      1.14 o 
   0   6   1       11.74       15.09      1.14 o 
   1   6   1        6.30        5.28      0.52 o 
   2   6   1       14.03       13.65      0.79 o 
   3   6   1        0.12        0.19      0.40 o 
   4   6   1        2.17        2.10      0.52 o 
   5   6   1        2.64        1.88      0.91 o 
   6   6   1        0.30        1.31      1.02 o 
  -3   7   1        0.13        0.23      1.14 o 
  -2   7   1       20.88       23.53      2.10 o 
  -1   7   1        1.02        3.86      0.97 o 
   0   7   1        1.89        1.25      0.74 o 
   1   7   1        0.16       -0.11      0.51 o 
   2   7   1        3.91        4.15      0.80 o 
   3   7   1        1.92        2.50      0.80 o 
   4   7   1        1.66        1.82      0.85 o 
   5   7   1        0.30        0.13      0.85 o 
   6   7   1        0.15       -0.34      0.91 o 
  -2   8   1        0.00        0.11      1.14 o 
  -1   8   1        4.79        7.16      1.42 o 
   0   8   1        5.68        5.23      1.19 o 
   1   8   1       26.43       29.26      1.99 o 
   2   8   1        6.53        5.46      1.08 o 
   3   8   1        0.04        0.63      0.74 o 
   4   8   1        2.87        1.59      0.97 o 
   5   8   1        0.77        1.12      0.88 o 
   0   9   1       42.19       37.62      2.44 o 
   1   9   1        9.60        9.32      1.42 o 
   2   9   1        1.86        1.93      1.02 o 
   3   9   1        1.44        1.76      0.97 o 
   4   9   1        0.97        1.14      1.02 o 
  -3  -9   2        0.93        0.23      1.02 o 
  -2  -9   2        0.37        0.06      1.02 o 
  -1  -9   2        0.13       -0.91      0.91 o 
  -4  -8   2        0.17        0.28      0.97 o 
  -3  -8   2        1.03        1.82      0.97 o 
  -2  -8   2        7.47        7.22      1.31 o 
  -1  -8   2        0.40       -0.06      0.91 o 
   0  -8   2        0.06        0.23      0.97 o 
   1  -8   2        1.66        0.63      1.02 o 
  -5  -7   2        0.89        0.63      0.97 o 
  -4  -7   2        0.06        0.71      0.54 o 
  -3  -7   2        1.11        1.08      0.54 o 
  -2  -7   2        8.77        6.98      0.74 o 
  -1  -7   2        5.52        6.72      0.82 o 
   0  -7   2       11.19       14.26      1.53 o 
   1  -7   2       35.89       30.85      2.22 o 
   2  -7   2        3.33        4.03      1.31 o 
  -6  -6   2        4.24        4.09      1.19 o 
  -5  -6   2        4.68        3.08      0.70 o 
  -4  -6   2        0.95        1.31      0.54 o 
  -3  -6   2       11.35       11.27      1.45 o 
  -2  -6   2       58.05       60.79      1.75 o 
  -1  -6   2        5.59        4.80      0.88 o 
   0  -6   2       13.01       10.01      0.78 o 
   1  -6   2      125.07      126.27      2.89 o 
   2  -6   2        0.64        1.82      0.97 o 
   3  -6   2        0.34        0.68      1.02 o 
  -6  -5   2       39.19       44.75      1.83 o 
  -5  -5   2        9.96       10.16      0.94 o 
  -4  -5   2       62.70       70.59      1.95 o 
  -3  -5   2       83.09       82.40      1.66 o 
  -2  -5   2        0.38       -0.05      0.28 o 
  -1  -5   2       95.36       96.40      2.19 o 
   0  -5   2        0.53        0.63      0.51 o 
   1  -5   2      312.90      325.31      5.89 o 
   2  -5   2      289.53      288.76      6.45 o 
   3  -5   2        1.04        0.40      0.85 o 
   4  -5   2       21.82       21.48      2.16 o 
  -6  -4   2       20.83       21.92      1.35 o 
  -5  -4   2        0.25        1.06      0.59 o 
  -4  -4   2        8.53        6.89      1.05 o 
  -3  -4   2       73.48       77.75      1.53 o 
  -2  -4   2        0.80        0.35      0.27 o 
  -1  -4   2        0.55        0.68      0.28 o 
   0  -4   2      392.73      421.91      7.19 o 
   1  -4   2      244.46      243.14      4.46 o 
   2  -4   2        1.95        1.32      1.51 o 
   3  -4   2       67.07       66.52      1.95 o 
   4  -4   2       16.07       20.23      1.88 o 
   5  -4   2        0.36       -0.17      1.14 o 
  -6  -3   2        5.67        6.40      0.82 o 
  -5  -3   2       10.05       10.63      0.88 o 
  -4  -3   2       27.53       31.21      1.18 o 
  -3  -3   2      254.78      256.78      4.62 o 
  -2  -3   2       14.29       13.98      0.67 o 
  -1  -3   2        0.04        0.09      0.18 o 
   0  -3   2      473.37      489.19      8.12 o 
   1  -3   2       80.16       78.11      1.73 o 
   2  -3   2      157.10      152.62      3.05 o 
   3  -3   2       11.09       10.42      0.80 o 
   4  -3   2       63.60       59.29      1.84 o 
   5  -3   2       10.60       12.79      1.76 o 
  -6  -2   2       10.43       11.11      0.98 o 
  -5  -2   2        0.80        0.88      0.46 o 
  -4  -2   2       42.09       37.71      1.06 o 
  -3  -2   2      159.55      146.85      3.13 o 
  -2  -2   2      478.56      492.13      8.12 o 
  -1  -2   2      329.92      335.60      3.42 o 
   0  -2   2       22.34       19.70      0.50 o 
   1  -2   2      136.98      156.54      2.85 o 
   2  -2   2      120.51      126.75      2.53 o 
   3  -2   2      249.67      249.15      4.62 o 
   4  -2   2       13.67       13.13      1.45 o 
   5  -2   2        2.49        2.80      0.68 o 
  -6  -1   2        2.27        2.05      0.97 o 
  -5  -1   2       10.07       11.84      0.88 o 
  -4  -1   2       10.87       10.98      0.72 o 
  -3  -1   2        1.96        2.84      0.32 o 
  -2  -1   2       39.91       31.46      0.68 o 
  -1  -1   2      212.05      231.81      3.15 o 
   0  -1   2       80.09       87.73      1.12 o 
   1  -1   2       47.40       48.87      1.30 o 
   2  -1   2       57.32       48.47      0.94 o 
   3  -1   2       19.22       17.97      1.14 o 
   4  -1   2        2.57        0.48      0.65 o 
   5  -1   2        0.13        0.46      0.50 o 
   6  -1   2        0.05       -0.51      0.64 o 
  -6   0   2        1.12        1.53      1.02 o 
  -5   0   2        4.58        4.38      0.64 o 
  -4   0   2       12.39       11.81      0.67 o 
  -3   0   2        3.19        3.19      0.31 o 
  -2   0   2       20.14       16.71      0.46 o 
  -1   0   2      434.64      435.04      4.92 o 
   0   0   2      286.66      267.61      3.48 o 
   1   0   2      167.95      165.39      1.95 o 
   2   0   2       11.45       15.99      0.53 o 
   3   0   2       19.10       18.24      0.76 o 
   4   0   2      131.94      120.96      2.65 o 
   5   0   2        0.03       -0.02      0.39 o 
   6   0   2        0.20        0.71      0.77 o 
  -6   1   2        5.49        4.16      1.25 o 
  -5   1   2       32.81       30.93      3.89 o 
  -4   1   2      109.73      105.09      2.37 o 
  -3   1   2      212.75      225.92      4.06 o 
  -2   1   2      297.24      309.85      5.77 o 
  -1   1   2       24.28       21.40      0.52 o 
   1   1   2     1203.17     1222.84     15.81 o 
   2   1   2      255.47      255.88      4.34 o 
   3   1   2        7.63        6.92      0.44 o 
   4   1   2        0.55        0.74      0.51 o 
   5   1   2       37.23       41.19      1.47 o 
   6   1   2        9.27       10.54      0.98 o 
  -6   2   2        0.13       -0.34      0.72 o 
  -5   2   2       68.73       64.72      2.96 o 
  -4   2   2        0.04       -0.07      0.37 o 
  -3   2   2        0.02       -0.20      0.28 o 
  -2   2   2      369.57      384.84      6.41 o 
  -1   2   2       80.97       87.38      2.64 o 
   1   2   2     4580.80     5040.62    145.53 o 
   2   2   2        1.79        3.03      0.45 o 
   3   2   2      365.52      377.74      6.43 o 
   4   2   2        0.35        0.56      0.35 o 
   5   2   2        9.83       10.14      0.69 o 
   6   2   2        0.28        1.00      0.58 o 
  -5   3   2        1.12        2.90      1.08 o 
  -4   3   2       26.10       21.65      1.65 o 
  -3   3   2       10.80       11.75      0.91 o 
  -2   3   2        8.79       12.00      0.77 o 
  -1   3   2      761.00      916.79     14.69 o 
   0   3   2      428.41      470.45      6.19 o 
   1   3   2      116.88      118.89      3.55 o 
   2   3   2       59.62       58.30      2.07 o 
   3   3   2      333.83      325.18      4.51 o 
   4   3   2       61.03       66.88      1.73 o 
   5   3   2        0.48       -0.28      0.40 o 
   6   3   2        4.44        4.96      0.76 o 
  -5   4   2        1.07       -0.97      0.97 o 
  -4   4   2       69.73       61.60      2.78 o 
  -3   4   2        0.21        0.85      0.63 o 
  -2   4   2        5.56        7.23      0.65 o 
  -1   4   2       32.16       36.99      1.48 o 
   0   4   2      158.07      176.75      3.17 o 
   1   4   2      180.87      187.83      3.92 o 
   2   4   2      686.21      696.25     21.79 o 
   3   4   2      105.77      115.37      3.07 o 
   4   4   2       11.18       13.60      0.70 o 
   5   4   2        7.86        7.33      0.80 o 
   6   4   2        2.19        1.02      1.11 o 
  -4   5   2        0.01        1.14      0.97 o 
  -3   5   2       12.30       12.84      1.48 o 
  -2   5   2       66.65       63.30      2.50 o 
  -1   5   2        1.91        1.36      0.57 o 
   1   5   2        3.54        4.08      0.40 o 
   2   5   2        6.98        9.34      0.56 o 
   3   5   2       38.39       37.29      1.14 o 
   4   5   2       32.83       32.32      1.18 o 
   5   5   2        0.56        0.86      0.46 o 
   6   5   2        0.21       -0.74      0.74 o 
  -4   6   2        2.42        2.90      1.25 o 
  -3   6   2        8.97        9.66      1.48 o 
  -2   6   2        1.34        1.82      0.80 o 
  -1   6   2        9.58       12.05      1.19 o 
   0   6   2        3.76        4.72      0.80 o 
   1   6   2        2.02        1.97      0.31 o 
   2   6   2       15.97       16.67      0.78 o 
   3   6   2       22.91       22.28      0.98 o 
   4   6   2        0.40        0.96      0.41 o 
   5   6   2        0.59        0.11      0.74 o 
   6   6   2        0.30        0.97      0.91 o 
  -3   7   2        0.20        1.25      1.14 o 
  -2   7   2        1.80        2.33      1.02 o 
  -1   7   2        1.50        1.59      0.85 o 
   0   7   2        5.18        4.55      0.91 o 
   1   7   2        0.39        1.14      0.57 o 
   2   7   2        0.00       -0.11      0.51 o 
   3   7   2        4.22        2.56      0.74 o 
   4   7   2        1.45        2.39      0.85 o 
   5   7   2        0.41        1.25      0.91 o 
   6   7   2        0.01       -0.63      0.97 o 
  -2   8   2        2.74        2.61      1.19 o 
  -1   8   2       14.44       15.57      1.82 o 
   0   8   2        9.78        9.43      1.31 o 
   1   8   2        0.01        0.74      0.74 o 
   2   8   2        0.07       -0.28      0.63 o 
   3   8   2        0.68        1.65      0.80 o 
   4   8   2        0.10        0.97      0.85 o 
   5   8   2        0.25        1.08      0.97 o 
   0   9   2        5.20        6.08      1.31 o 
   1   9   2        0.03       -0.45      0.85 o 
   2   9   2        0.74        2.50      0.97 o 
   3   9   2        0.01       -0.68      0.68 o 
   4   9   2        0.72        0.85      1.02 o 
  -2  -9   3        1.49        2.33      1.25 o 
  -4  -8   3        0.04        0.45      0.97 o 
  -3  -8   3        0.56        0.74      0.97 o 
  -2  -8   3        0.21       -0.11      0.91 o 
  -1  -8   3        0.04       -0.06      0.85 o 
   0  -8   3        3.48        3.13      1.25 o 
   1  -8   3        5.28        4.55      1.31 o 
  -5  -7   3        0.48        0.51      1.02 o 
  -4  -7   3        0.71        0.82      0.99 o 
  -3  -7   3        0.60        0.04      0.48 o 
  -2  -7   3        9.16       10.72      0.94 o 
  -1  -7   3        1.79        1.43      0.55 o 
   0  -7   3       12.38       11.99      1.48 o 
   1  -7   3        2.57        4.66      1.19 o 
   2  -7   3        5.04        4.32      1.36 o 
  -6  -6   3        2.75        1.52      0.74 o 
  -5  -6   3        0.82       -0.25      0.74 o 
  -4  -6   3        0.70       -0.22      0.48 o 
  -3  -6   3        1.72        2.31      0.54 o 
  -2  -6   3        1.17        3.31      0.56 o 
  -1  -6   3       64.57       60.69      1.79 o 
   0  -6   3       14.72       14.57      0.96 o 
   1  -6   3        3.66        2.95      0.59 o 
   2  -6   3        0.19        0.28      0.85 o 
   3  -6   3       19.23       22.39      2.22 o 
  -6  -5   3        4.48        5.71      1.39 o 
  -5  -5   3       13.02       14.81      1.48 o 
  -4  -5   3       32.78       32.41      1.14 o 
  -3  -5   3        8.33       10.11      0.78 o 
  -2  -5   3        1.26        1.25      0.38 o 
  -1  -5   3       71.73       73.20      1.85 o 
   0  -5   3       48.48       49.96      1.51 o 
   1  -5   3        7.21        9.72      0.78 o 
   2  -5   3       33.82       32.22      2.07 o 
   3  -5   3        0.83       -0.17      0.80 o 
   4  -5   3        0.11        0.00      1.08 o 
  -6  -4   3       13.84       17.33      2.07 o 
  -5  -4   3       29.55       35.66      1.51 o 
  -4  -4   3       24.28       23.40      0.92 o 
  -3  -4   3        0.01        0.43      0.36 o 
  -2  -4   3      104.48       99.69      2.19 o 
  -1  -4   3      282.32      313.47      6.53 o 
   0  -4   3      347.21      383.85      6.65 o 
   1  -4   3       50.77       46.20      1.39 o 
   2  -4   3      320.38      318.97      5.85 o 
   3  -4   3        1.10        1.91      0.53 o 
   4  -4   3       10.75       10.51      1.53 o 
  -6  -3   3        0.24        0.32      0.58 o 
  -5  -3   3      121.71      133.94      3.05 o 
  -4  -3   3        1.09        0.73      0.42 o 
  -3  -3   3       19.13       20.88      0.74 o 
  -2  -3   3      339.18      370.50      8.83 o 
  -1  -3   3      193.28      197.48      2.86 o 
   0  -3   3      403.96      430.41      7.25 o 
   1  -3   3        0.09        0.22      0.26 o 
   2  -3   3      163.29      158.04      3.17 o 
   3  -3   3      646.34      595.16     11.79 o 
   4  -3   3        0.06        0.18      0.48 o 
   5  -3   3       13.20       13.58      1.82 o 
  -6  -2   3        3.77        4.42      0.87 o 
  -5  -2   3       89.81       93.77      2.67 o 
  -4  -2   3      115.34      112.40      2.47 o 
  -3  -2   3       45.24       44.84      2.19 o 
  -2  -2   3      223.40      211.76      4.03 o 
  -1  -2   3        4.59        5.66      0.81 o 
   0  -2   3        6.16        7.66      0.48 o 
   1  -2   3      115.31      122.66      1.90 o 
   2  -2   3      473.68      493.27      6.68 o 
   3  -2   3        0.08       -0.36      0.36 o 
   4  -2   3       32.27       31.57      1.31 o 
   5  -2   3        0.77        1.34      0.61 o 
  -6  -1   3        2.67        4.26      1.14 o 
  -5  -1   3        6.81        5.70      0.68 o 
  -4  -1   3       67.39       66.53      1.40 o 
  -3  -1   3       63.84       62.05      1.18 o 
  -2  -1   3      413.70      409.42      6.77 o 
  -1  -1   3      198.87      217.10      2.99 o 
   0  -1   3      378.22      373.96      4.98 o 
   1  -1   3      643.28      624.48     19.61 o 
   2  -1   3       23.72       17.83      0.59 o 
   3  -1   3       67.36       63.43      1.29 o 
   4  -1   3       19.99       17.22      1.04 o 
   5  -1   3       33.20       36.71      1.53 o 
   6  -1   3        2.89        3.81      0.87 o 
  -6   0   3        1.78        1.25      0.91 o 
  -5   0   3       20.95       21.84      1.10 o 
  -4   0   3       10.66       11.11      1.48 o 
  -3   0   3        9.74       10.71      0.49 o 
  -2   0   3      573.60      570.83      6.59 o 
  -1   0   3     1199.56     1205.73     19.01 o 
   0   0   3       14.81       16.73      0.33 o 
   1   0   3       17.09       15.12      0.38 o 
   2   0   3      486.18      472.77      7.80 o 
   3   0   3      213.35      210.97      3.10 o 
   4   0   3       68.24       69.80      1.85 o 
   5   0   3       22.57       24.34      1.68 o 
   6   0   3        0.12       -0.60      0.60 o 
  -6   1   3        2.01        2.16      1.02 o 
  -5   1   3       31.75       32.46      2.24 o 
  -4   1   3       24.24       26.09      1.02 o 
  -3   1   3       24.53       25.07      0.85 o 
  -2   1   3       86.95       88.37      1.40 o 
  -1   1   3       14.04       16.92      0.45 o 
   1   1   3      306.69      286.32      9.63 o 
   2   1   3       17.04       15.68      0.71 o 
   3   1   3        1.89        2.56      0.27 o 
   4   1   3       37.72       34.31      1.18 o 
   5   1   3        5.62        7.13      0.74 o 
   6   1   3        0.23        0.17      0.56 o 
  -6   2   3        4.46        5.54      1.62 o 
  -5   2   3        1.20        2.39      0.97 o 
  -4   2   3       15.84       15.69      0.86 o 
  -3   2   3        5.32        3.95      0.57 o 
  -2   2   3       90.57       85.95      2.24 o 
  -1   2   3       63.12       56.18      1.36 o 
   1   2   3      372.91      387.69      5.06 o 
   2   2   3       30.97       32.90      0.68 o 
   3   2   3        7.19        5.72      0.54 o 
   4   2   3       11.40        9.43      0.68 o 
   5   2   3       25.21       25.52      1.16 o 
   6   2   3       11.92       10.57      0.96 o 
  -5   3   3        8.90        8.01      1.42 o 
  -4   3   3       24.00       22.39      1.65 o 
  -3   3   3      109.21       91.76      2.02 o 
  -2   3   3      234.47      270.08      6.71 o 
  -1   3   3        4.36        6.15      0.27 o 
   0   3   3       37.01       35.66      0.76 o 
   1   3   3      570.20      619.57      8.07 o 
   2   3   3      385.22      384.87      5.19 o 
   3   3   3       32.66       34.94      1.04 o 
   4   3   3        0.35        0.20      0.36 o 
   5   3   3        0.11        0.20      0.77 o 
   6   3   3       16.52       20.28      1.23 o 
  -5   4   3        1.83        2.05      1.19 o 
  -4   4   3       27.03       30.11      2.05 o 
  -3   4   3       11.27        9.09      1.08 o 
  -2   4   3        0.02        0.14      0.25 o 
  -1   4   3      499.60      549.34      7.31 o 
   0   4   3        0.48        0.87      0.16 o 
   1   4   3     1851.01     2109.74     27.12 o 
   2   4   3     1845.45     1942.81     25.10 o 
   3   4   3       10.96       11.20      0.62 o 
   4   4   3       85.26       86.19      2.05 o 
   5   4   3        1.89        1.88      0.52 o 
   6   4   3        3.03        2.61      1.02 o 
  -4   5   3        5.32        5.46      1.25 o 
  -3   5   3       14.33       16.08      1.59 o 
  -2   5   3        2.05        2.96      0.68 o 
  -1   5   3        0.92        0.39      0.54 o 
   0   5   3       58.57       68.57      1.20 o 
   1   5   3       92.96       93.05      1.51 o 
   2   5   3       89.80       83.36      2.61 o 
   3   5   3        5.43        4.90      0.50 o 
   4   5   3        8.85        7.30      0.64 o 
   5   5   3       13.72       13.80      0.98 o 
   6   5   3        0.64       -0.06      0.85 o 
  -4   6   3        1.57        0.80      1.14 o 
  -3   6   3       26.43       24.44      2.10 o 
  -2   6   3        4.25        4.66      0.97 o 
  -1   6   3        0.05        0.00      0.51 o 
   0   6   3        1.65        1.59      0.57 o 
   1   6   3        5.53        4.82      0.42 o 
   2   6   3       87.22       77.62      2.67 o 
   3   6   3        2.63        1.90      0.45 o 
   4   6   3        9.08        9.77      1.14 o 
   5   6   3        2.79        2.56      0.91 o 
   6   6   3        0.04        0.45      0.91 o 
  -3   7   3        0.01       -0.97      0.97 o 
  -2   7   3        5.97        6.59      1.25 o 
  -1   7   3       15.30       13.70      1.48 o 
   0   7   3        2.18        2.44      0.74 o 
   1   7   3       11.28       11.08      1.14 o 
   2   7   3        0.64        0.11      0.57 o 
   3   7   3        4.27        3.47      0.85 o 
   4   7   3        0.12        0.17      0.68 o 
   5   7   3        5.23        4.49      1.08 o 
   6   7   3        0.36       -0.74      0.97 o 
  -2   8   3        9.16        9.60      1.59 o 
  -1   8   3        7.40        8.47      1.36 o 
   0   8   3        0.96        1.82      0.80 o 
   1   8   3        0.55        0.23      0.68 o 
   2   8   3        0.29       -0.17      0.63 o 
   3   8   3        1.04        0.97      0.80 o 
   4   8   3        1.36        1.02      0.91 o 
   5   8   3        0.00        0.23      0.91 o 
   0   9   3        1.02        1.76      1.08 o 
   1   9   3        0.71        0.28      0.91 o 
   2   9   3        0.13        1.36      0.85 o 
   3   9   3        0.05       -0.34      0.74 o 
   4   9   3        1.08        2.05      1.02 o 
  -4  -8   4        1.97        1.59      1.14 o 
  -3  -8   4        0.20        1.31      1.02 o 
  -2  -8   4        0.19        1.02      0.97 o 
  -1  -8   4        0.79        2.05      1.08 o 
   0  -8   4        5.08        6.02      1.36 o 
  -5  -7   4        1.30        1.19      1.08 o 
  -4  -7   4        0.51       -0.54      0.91 o 
  -3  -7   4        0.00        0.45      0.54 o 
  -2  -7   4        0.03        0.24      0.82 o 
  -1  -7   4        3.15        5.14      0.76 o 
   0  -7   4        1.20        0.45      0.91 o 
   1  -7   4        0.64        1.93      0.97 o 
   2  -7   4        0.09        0.06      1.02 o 
  -5  -6   4        0.03       -0.56      0.56 o 
  -4  -6   4        0.37       -0.05      0.49 o 
  -3  -6   4        2.07        2.76      0.60 o 
  -2  -6   4        0.90        0.68      0.46 o 
  -1  -6   4        2.52        1.85      0.54 o 
   0  -6   4        2.99        2.72      0.99 o 
   1  -6   4        0.27       -0.38      0.54 o 
   2  -6   4        9.85       10.51      1.53 o 
   3  -6   4       11.65       12.84      1.82 o 
  -6  -5   4        0.00       -0.12      0.62 o 
  -5  -5   4        1.71        3.16      0.68 o 
  -4  -5   4        0.00       -0.17      0.57 o 
  -3  -5   4        0.02        0.06      0.51 o 
  -2  -5   4       53.21       53.82      1.76 o 
  -1  -5   4       23.27       21.35      1.02 o 
   0  -5   4       22.02       22.90      1.08 o 
   1  -5   4      132.28      124.51      2.81 o 
   2  -5   4       10.31       11.30      0.94 o 
   3  -5   4       24.76       26.08      2.05 o 
   4  -5   4        0.27       -0.85      0.85 o 
  -6  -4   4       10.67       10.46      1.48 o 
  -5  -4   4        9.51        8.07      0.86 o 
  -4  -4   4        1.28        1.54      0.45 o 
  -3  -4   4       43.84       48.35      1.47 o 
  -2  -4   4        1.00        0.73      0.32 o 
  -1  -4   4       43.09       45.23      1.33 o 
   0  -4   4      303.98      295.82      4.25 o 
   1  -4   4      101.91      100.78      2.33 o 
   2  -4   4       37.04       38.10      1.36 o 
   3  -4   4        0.43        0.36      0.48 o 
   4  -4   4       33.52       35.23      2.44 o 
  -6  -3   4       30.94       32.90      2.27 o 
  -5  -3   4       57.15       55.07      3.07 o 
  -4  -3   4       92.64       96.48      2.29 o 
  -3  -3   4      363.32      357.79      6.29 o 
  -2  -3   4       31.16       31.43      0.85 o 
  -1  -3   4      102.57       97.69      2.05 o 
   0  -3   4       40.07       38.06      0.90 o 
   1  -3   4      167.89      165.37      3.21 o 
   2  -3   4      416.48      417.40      8.98 o 
   3  -3   4        0.04        0.24      0.41 o 
   4  -3   4       21.73       22.66      1.27 o 
   5  -3   4        4.68        4.89      1.25 o 
  -6  -2   4        2.44        3.30      1.02 o 
  -5  -2   4        2.17        2.55      0.58 o 
  -4  -2   4       99.26      101.78      2.33 o 
  -3  -2   4       80.88       89.29      4.09 o 
  -2  -2   4        2.20        0.60      0.23 o 
  -1  -2   4      143.72      130.73      1.97 o 
   0  -2   4      672.18      731.18     24.46 o 
   1  -2   4     2180.76     2387.37     43.10 o 
   2  -2   4       35.52       29.71      1.02 o 
   3  -2   4      255.05      239.15      4.56 o 
   4  -2   4        2.28        2.23      0.56 o 
   5  -2   4       36.48       43.80      1.77 o 
  -6  -1   4        4.07        4.66      1.08 o 
  -5  -1   4       37.10       38.98      1.40 o 
  -4  -1   4      142.27      142.76      2.95 o 
  -3  -1   4       29.71       29.74      1.28 o 
  -2  -1   4      434.08      465.65      7.66 o 
  -1  -1   4      727.90      695.31     13.48 o 
   0  -1   4     1170.67     1136.94     28.43 o 
   1  -1   4      138.22      142.33      2.90 o 
   2  -1   4        0.02        0.03      0.22 o 
   3  -1   4        9.64        9.28      0.71 o 
   4  -1   4      432.86      419.86      5.99 o 
   5  -1   4        0.47        1.68      1.31 o 
   6  -1   4        0.38        0.81      0.64 o 
  -6   0   4       17.10       15.63      1.70 o 
  -5   0   4       16.10       11.88      1.31 o 
  -4   0   4       69.34       62.14      1.93 o 
  -3   0   4      668.61      622.30     16.03 o 
  -2   0   4       31.85       26.05      0.59 o 
  -1   0   4      122.62      117.21      4.26 o 
   0   0   4      177.42      162.88      2.73 o 
   1   0   4       65.06       58.80      1.88 o 
   2   0   4       38.59       33.76      0.90 o 
   3   0   4      181.19      182.27      2.88 o 
   4   0   4        8.16        7.36      0.61 o 
   5   0   4        6.03        7.96      0.66 o 
   6   0   4        1.62        1.15      0.66 o 
  -6   1   4        0.88        0.97      0.97 o 
  -5   1   4        0.77       -0.10      0.88 o 
  -4   1   4        6.66        5.91      0.49 o 
  -3   1   4       64.38       55.28      1.30 o 
  -2   1   4       75.46       78.82      2.05 o 
  -1   1   4        0.86        1.51      0.16 o 
   1   1   4      307.12      292.26     12.76 o 
   2   1   4      112.66      115.75      1.77 o 
   3   1   4        0.06        0.20      0.22 o 
   4   1   4        2.06        1.29      0.44 o 
   5   1   4       20.60       19.97      2.33 o 
   6   1   4        4.89        4.98      0.80 o 
  -6   2   4        3.82        4.88      0.94 o 
  -5   2   4        1.13        0.06      0.80 o 
  -4   2   4       23.08       22.67      1.53 o 
  -3   2   4        0.42        0.22      0.27 o 
  -2   2   4      134.73      127.57      1.90 o 
  -1   2   4      300.11      335.26      7.67 o 
   1   2   4       18.29       24.70      0.85 o 
   2   2   4       74.56       74.98      1.06 o 
   3   2   4      168.64      158.10      2.97 o 
   4   2   4       51.30       50.34      1.44 o 
   5   2   4        0.60        0.64      0.64 o 
   6   2   4        6.67        6.25      0.84 o 
  -5   3   4        4.44        4.03      1.08 o 
  -4   3   4       93.24       87.79      3.24 o 
  -3   3   4        5.64        6.49      0.52 o 
  -2   3   4        1.54        2.16      0.24 o 
  -1   3   4      223.64      246.75      4.14 o 
   0   3   4       97.97      109.36      4.03 o 
   1   3   4      106.08      112.61      1.97 o 
   2   3   4        0.77        0.88      0.22 o 
   3   3   4       28.85       29.76      0.94 o 
   4   3   4        0.31       -0.20      0.31 o 
   5   3   4       19.95       21.51      1.08 o 
   6   3   4        0.32        0.60      0.60 o 
  -5   4   4        8.69        9.32      1.65 o 
  -4   4   4       22.00       21.14      1.76 o 
  -3   4   4       12.89       11.65      1.19 o 
  -2   4   4        8.50        9.15      0.91 o 
  -1   4   4        5.16        4.91      0.38 o 
   0   4   4       99.42      121.41      2.21 o 
   1   4   4      427.45      482.43      7.84 o 
   2   4   4        1.45        1.95      0.21 o 
   3   4   4        2.83        3.57      0.45 o 
   4   4   4        0.56        0.44      0.36 o 
   5   4   4        1.98        0.35      0.44 o 
   6   4   4        0.48       -0.80      0.80 o 
  -4   5   4        3.76        3.86      1.19 o 
  -3   5   4        8.13        7.84      1.19 o 
  -2   5   4       20.76       18.36      1.31 o 
  -1   5   4      104.85      120.81      2.45 o 
   0   5   4      147.81      163.46      3.01 o 
   1   5   4        1.96        2.89      0.34 o 
   2   5   4       63.44       58.63      1.08 o 
   3   5   4       24.42       22.66      0.83 o 
   4   5   4       40.35       43.85      1.36 o 
   5   5   4        0.22       -0.63      0.63 o 
   6   5   4        0.26        1.14      0.91 o 
  -4   6   4        5.92        5.74      1.36 o 
  -3   6   4        0.00        0.17      0.85 o 
  -2   6   4        8.34        8.92      1.14 o 
  -1   6   4        0.00        0.91      0.57 o 
   0   6   4      115.34      116.77      3.47 o 
   1   6   4        0.20        0.63      0.51 o 
   2   6   4      137.73      128.63      2.48 o 
   3   6   4      319.41      279.06      7.22 o 
   4   6   4        3.97        1.88      0.68 o 
   5   6   4        3.81        4.26      0.97 o 
   6   6   4        0.39       -0.48      0.73 o 
  -3   7   4        2.84        2.44      1.19 o 
  -2   7   4        3.94        4.83      1.08 o 
  -1   7   4        2.72        4.43      0.97 o 
   0   7   4        3.28        3.13      0.74 o 
   1   7   4        1.17        1.76      0.63 o 
   2   7   4        3.99        4.55      0.80 o 
   3   7   4       14.83       12.39      1.25 o 
   4   7   4        0.32        0.17      0.68 o 
   5   7   4        0.10        0.68      0.80 o 
   6   7   4        1.27       -0.38      1.19 o 
  -2   8   4        0.86        0.28      1.02 o 
  -1   8   4        1.11        0.91      0.91 o 
   0   8   4        0.32       -0.63      0.63 o 
   1   8   4        0.04        1.31      0.68 o 
   2   8   4        0.00        0.45      0.63 o 
   3   8   4       18.44       16.20      1.53 o 
   4   8   4        1.72        3.64      1.02 o 
   5   8   4        0.57       -0.34      0.85 o 
   0   9   4        2.43        0.51      0.91 o 
   1   9   4        1.33        2.67      1.02 o 
   2   9   4        1.21        1.42      0.85 o 
   3   9   4        0.45       -0.06      0.80 o 
   4   9   4        1.74       -0.23      0.91 o 
  -3  -8   5       14.13       10.17      1.65 o 
  -2  -8   5        3.13        1.65      1.14 o 
  -1  -8   5       12.32       16.48      1.88 o 
   0  -8   5        0.51       -0.74      1.02 o 
  -5  -7   5        0.00       -0.34      0.65 o 
  -4  -7   5        1.62        2.38      0.74 o 
  -3  -7   5        6.91        8.76      0.96 o 
  -2  -7   5       12.10       15.79      1.16 o 
  -1  -7   5        0.12        0.80      0.56 o 
   0  -7   5        0.00       -0.37      0.56 o 
   1  -7   5        1.69        1.76      1.08 o 
  -5  -6   5        0.01       -0.37      0.77 o 
  -4  -6   5        5.88        5.81      0.80 o 
  -3  -6   5       10.53       14.81      1.06 o 
  -2  -6   5        3.19        2.42      0.60 o 
  -1  -6   5        6.32        5.96      0.74 o 
   0  -6   5       19.98       22.11      1.24 o 
   1  -6   5       24.51       24.06      2.73 o 
   2  -6   5        1.40        2.56      1.08 o 
   3  -6   5       14.51       15.17      1.88 o 
  -6  -5   5        1.00        1.31      1.02 o 
  -5  -5   5        1.08        1.51      0.64 o 
  -4  -5   5        0.01       -0.14      0.44 o 
  -3  -5   5        8.10        5.79      0.66 o 
  -2  -5   5       17.02       19.75      1.02 o 
  -1  -5   5        0.05        0.21      0.35 o 
   0  -5   5        2.57        2.40      0.52 o 
   1  -5   5        6.05        5.53      0.68 o 
   2  -5   5        4.36        4.28      0.70 o 
   3  -5   5        0.16        0.67      0.63 o 
  -6  -4   5        4.07        3.24      1.14 o 
  -5  -4   5        8.55        9.22      0.92 o 
  -4  -4   5        3.57        3.80      0.62 o 
  -3  -4   5        1.89        2.76      0.52 o 
  -2  -4   5        3.76        5.12      0.56 o 
  -1  -4   5       76.26       75.40      4.43 o 
   0  -4   5        1.65        1.79      0.42 o 
   1  -4   5        1.19        0.61      0.48 o 
   2  -4   5        4.34        5.06      0.68 o 
   3  -4   5        0.00        0.12      0.45 o 
   4  -4   5       12.15       13.24      1.16 o 
  -6  -3   5        1.70        3.24      1.08 o 
  -5  -3   5        8.34        9.51      0.86 o 
  -4  -3   5        1.65        1.25      0.46 o 
  -3  -3   5        2.38        2.97      0.48 o 
  -2  -3   5       31.66       28.00      0.98 o 
  -1  -3   5      355.87      365.03      6.29 o 
   0  -3   5        3.45        1.38      0.34 o 
   1  -3   5        1.63        1.64      0.35 o 
   2  -3   5      330.21      326.59      6.36 o 
   3  -3   5        6.85        7.81      0.74 o 
   4  -3   5       21.30       23.36      1.28 o 
   5  -3   5        0.61        0.06      0.97 o 
  -6  -2   5        5.57        5.74      1.25 o 
  -5  -2   5       95.99       96.07      3.67 o 
  -4  -2   5       24.55       24.16      1.68 o 
  -3  -2   5        1.62        1.91      0.40 o 
  -2  -2   5      266.74      269.81      4.72 o 
  -1  -2   5      138.59      149.90      2.79 o 
   0  -2   5     1076.12     1182.80     18.95 o 
   1  -2   5      357.85      325.22      6.11 o 
   2  -2   5      159.74      144.36      2.91 o 
   3  -2   5      140.68      141.43      3.15 o 
   4  -2   5       21.07       20.51      1.18 o 
   5  -2   5       18.14       20.20      2.07 o 
  -6  -1   5        3.75        4.43      1.14 o 
  -5  -1   5       91.48       91.37      3.35 o 
  -4  -1   5      205.74      195.34      4.40 o 
  -3  -1   5       61.04       54.89      1.38 o 
  -2  -1   5     1436.39     1472.01     25.85 o 
  -1  -1   5       58.85       71.12      1.18 o 
   0  -1   5      262.91      262.07      3.62 o 
   1  -1   5       56.51       61.46      1.39 o 
   2  -1   5       76.11       71.53      1.65 o 
   3  -1   5      997.45      939.68     13.75 o 
   4  -1   5       43.11       38.90      1.14 o 
   5  -1   5       15.95       15.84      1.28 o 
   6  -1   5        7.41        7.98      0.84 o 
  -6   0   5        1.56        1.99      1.02 o 
  -5   0   5       19.75       15.74      1.48 o 
  -4   0   5       74.65       77.37      1.88 o 
  -3   0   5       64.06       59.64      1.40 o 
  -2   0   5       92.17       94.28      1.85 o 
  -1   0   5        0.35        0.76      0.12 o 
   0   0   5        0.60        0.23      0.08 o 
   1   0   5      145.11      154.06      2.23 o 
   2   0   5     1824.80     1882.61     29.85 o 
   3   0   5        0.31       -0.01      0.30 o 
   4   0   5       40.90       41.19      1.17 o 
   5   0   5       11.34       12.40      0.82 o 
   6   0   5       22.03       26.76      1.51 o 
  -6   1   5        4.00        3.58      1.14 o 
  -5   1   5       15.42       17.33      1.53 o 
  -4   1   5      143.98      139.13      2.95 o 
  -3   1   5       39.78       17.11      0.85 o 
  -2   1   5       25.86       32.72      0.65 o 
  -1   1   5     1942.00     2031.17     45.69 o 
   1   1   5      622.38      609.77      8.89 o 
   2   1   5        0.03       -0.05      0.17 o 
   3   1   5        5.34        5.56      0.52 o 
   4   1   5      102.77      107.03      2.04 o 
   5   1   5       80.70       82.96      2.23 o 
   6   1   5        0.05       -0.03      0.56 o 
  -5   2   5       22.53       21.49      1.27 o 
  -4   2   5       28.39       26.65      1.65 o 
  -3   2   5        0.23        0.80      0.40 o 
  -2   2   5      577.35      563.13      9.16 o 
  -1   2   5       36.34       37.24      0.60 o 
   1   2   5      179.37      179.17      4.12 o 
   2   2   5      103.58       95.88      1.87 o 
   3   2   5       41.45       44.23      1.25 o 
   4   2   5        8.38        7.91      0.57 o 
   5   2   5       14.38       14.07      0.96 o 
   6   2   5        2.49        1.99      0.97 o 
  -5   3   5        4.45        4.09      1.19 o 
  -4   3   5        0.75       -0.45      0.63 o 
  -3   3   5        9.69        9.09      0.97 o 
  -2   3   5        3.31        3.71      0.38 o 
  -1   3   5        4.26        5.76      0.34 o 
   1   3   5       13.48       13.61      0.38 o 
   2   3   5        8.88        8.77      0.59 o 
   3   3   5        4.40        5.97      0.46 o 
   4   3   5        3.31        3.15      0.45 o 
   5   3   5        0.04       -0.02      0.45 o 
   6   3   5        2.76        2.16      0.97 o 
  -5   4   5        0.35        1.53      1.08 o 
  -4   4   5        1.57        1.82      0.80 o 
  -3   4   5       15.81       14.78      1.25 o 
  -2   4   5        2.84        2.37      0.38 o 
  -1   4   5       48.37       47.05      1.53 o 
   0   4   5       44.81       51.38      1.11 o 
   1   4   5        4.97        5.95      0.34 o 
   2   4   5       27.66       29.71      0.61 o 
   3   4   5       37.50       36.32      2.73 o 
   4   4   5       11.48        8.73      0.66 o 
   5   4   5        3.90        3.47      0.97 o 
   6   4   5        1.91        2.67      1.08 o 
  -4   5   5        6.26        6.08      1.25 o 
  -3   5   5       81.93       77.57      2.96 o 
  -2   5   5        1.85        1.36      0.57 o 
  -1   5   5       10.40       12.49      0.71 o 
   0   5   5       76.24       78.30      1.63 o 
   1   5   5       21.44       23.29      0.72 o 
   2   5   5        1.13        2.07      0.34 o 
   3   5   5       11.71       13.30      1.08 o 
   4   5   5        4.32        4.21      0.80 o 
   5   5   5        0.94        1.42      0.80 o 
   6   5   5        4.35        7.79      1.31 o 
  -4   6   5        3.79        4.83      1.36 o 
  -3   6   5       31.54       31.88      2.16 o 
  -2   6   5        0.33       -0.11      0.63 o 
  -1   6   5       17.32       16.54      1.25 o 
   0   6   5        7.39        9.83      0.91 o 
   1   6   5       45.85       49.66      1.88 o 
   2   6   5      332.13      332.93      8.18 o 
   3   6   5       31.37       30.17      1.59 o 
   4   6   5        4.75        4.49      0.85 o 
   5   6   5        4.27        5.23      1.02 o 
   6   6   5        0.73        0.11      0.85 o 
  -3   7   5        0.29       -0.11      1.02 o 
  -2   7   5        2.82        3.13      1.02 o 
  -1   7   5        1.37        0.23      0.68 o 
   0   7   5       11.48       10.51      1.14 o 
   1   7   5       45.74       43.75      1.88 o 
   2   7   5        0.11        0.06      0.51 o 
   3   7   5        1.17        0.68      0.57 o 
   4   7   5        0.08       -0.40      0.57 o 
   5   7   5        8.03        6.42      1.19 o 
   6   7   5        0.36       -0.51      0.83 o 
  -2   8   5        2.83        3.52      1.14 o 
  -1   8   5        0.65        1.31      0.85 o 
   0   8   5        0.13        0.17      0.68 o 
   1   8   5       13.27       11.76      1.25 o 
   2   8   5        0.36       -0.17      0.63 o 
   3   8   5        1.38        0.97      0.74 o 
   4   8   5       26.67       20.52      1.65 o 
   5   8   5        0.71       -0.45      0.85 o 
   0   9   5        3.22        3.24      1.08 o 
   1   9   5        3.82        1.99      0.97 o 
   2   9   5        1.82        0.28      0.80 o 
   3   9   5        0.17       -0.23      0.80 o 
   4   9   5        1.00        1.19      0.91 o 
  -3  -8   6        4.01        2.50      1.25 o 
  -2  -8   6       13.53       12.79      1.76 o 
  -1  -8   6        5.26        4.15      1.36 o 
  -4  -7   6        0.02        1.18      0.65 o 
  -3  -7   6       43.80       50.12      1.93 o 
  -2  -7   6        9.77        8.05      0.94 o 
  -1  -7   6        2.33        1.11      0.66 o 
   0  -7   6        3.01        2.34      1.17 o 
   1  -7   6        2.21        2.10      1.19 o 
  -5  -6   6        3.28        3.82      0.94 o 
  -4  -6   6        1.90        4.01      1.14 o 
  -3  -6   6        0.01        0.88      0.97 o 
  -2  -6   6       35.55       39.06      4.66 o 
  -1  -6   6        2.90        3.92      0.70 o 
   0  -6   6       15.61       15.30      1.12 o 
   1  -6   6        0.32       -0.24      0.49 o 
   2  -6   6       11.06        9.77      1.59 o 
  -5  -5   6        3.33        4.04      1.42 o 
  -4  -5   6        2.43        1.82      0.95 o 
  -3  -5   6        0.56        0.71      0.48 o 
  -2  -5   6       49.57       54.20      2.76 o 
  -1  -5   6       10.06       12.34      0.75 o 
   0  -5   6        2.22        1.81      0.57 o 
   1  -5   6        3.97        6.53      0.78 o 
   2  -5   6       13.28       13.88      1.11 o 
   3  -5   6       12.13       12.01      1.68 o 
  -6  -4   6        1.12        2.16      1.08 o 
  -5  -4   6        5.15        4.12      0.85 o 
  -4  -4   6        4.93        5.31      0.68 o 
  -3  -4   6       25.04       25.43      1.10 o 
  -2  -4   6        1.48        3.10      0.47 o 
  -1  -4   6       34.43       33.51      1.02 o 
   0  -4   6       77.24       69.28      1.49 o 
   1  -4   6       54.28       52.24      1.29 o 
   2  -4   6       24.69       21.18      1.12 o 
   3  -4   6        3.68        1.76      0.85 o 
   4  -4   6       36.47       39.52      1.81 o 
  -6  -3   6        3.87        4.49      1.19 o 
  -5  -3   6        2.26        1.14      0.85 o 
  -4  -3   6       10.42       10.15      0.82 o 
  -3  -3   6       19.82       14.64      0.82 o 
  -2  -3   6       82.13       86.98      1.99 o 
  -1  -3   6       45.38       43.37      1.25 o 
   0  -3   6       14.68       12.42      0.74 o 
   1  -3   6      167.35      165.61      3.31 o 
   2  -3   6        2.64        2.72      0.50 o 
   3  -3   6       36.54       37.36      1.44 o 
   4  -3   6        0.14       -0.20      0.54 o 
   5  -3   6        0.28        0.23      1.08 o 
  -6  -2   6        1.34        0.97      0.91 o 
  -5  -2   6        7.59        8.87      1.25 o 
  -4  -2   6       20.39       18.12      0.94 o 
  -3  -2   6       40.53       41.90      1.24 o 
  -2  -2   6       31.43       28.69      0.90 o 
  -1  -2   6       10.02        8.54      0.80 o 
   0  -2   6      381.38      389.26      9.23 o 
   1  -2   6        5.48        9.60      0.62 o 
   2  -2   6       25.49       25.49      0.83 o 
   3  -2   6        2.63        3.34      1.34 o 
   4  -2   6       13.79       13.84      1.88 o 
   5  -2   6        7.50        8.02      1.02 o 
  -6  -1   6        0.39        0.97      0.85 o 
  -5  -1   6       28.92       30.63      1.99 o 
  -4  -1   6       81.63       78.74      5.17 o 
  -3  -1   6      161.98      162.25      5.74 o 
  -2  -1   6       58.67       72.02      2.02 o 
  -1  -1   6      186.17      167.26      3.03 o 
   0  -1   6      333.08      321.45      5.40 o 
   1  -1   6        8.16       10.11      0.54 o 
   2  -1   6      204.56      205.55      3.82 o 
   3  -1   6       98.55       98.86      3.24 o 
   4  -1   6        0.08       -0.36      0.36 o 
   5  -1   6        0.15        0.67      0.60 o 
  -6   0   6        3.89        3.13      1.08 o 
  -5   0   6        2.90        3.24      0.91 o 
  -4   0   6      267.32      262.00      6.59 o 
  -3   0   6       18.11       18.43      0.74 o 
  -2   0   6        6.03       11.32      0.52 o 
  -1   0   6      182.33      203.93      2.81 o 
   0   0   6      319.47      327.45      4.36 o 
   1   0   6     3036.04     3052.17     46.21 o 
   2   0   6        3.92        2.13      0.34 o 
   3   0   6       49.63       44.95      1.09 o 
   4   0   6      168.31      169.88      3.54 o 
   5   0   6       28.28       33.11      1.19 o 
   6   0   6        1.40        1.19      1.02 o 
  -6   1   6       13.71       14.38      1.70 o 
  -5   1   6        9.06        9.09      1.25 o 
  -4   1   6       52.52       52.61      1.57 o 
  -3   1   6      292.55      276.36      3.91 o 
  -2   1   6       79.04       79.65      1.30 o 
  -1   1   6      900.40      952.38     12.28 o 
   0   1   6        3.81        6.76      0.24 o 
   1   1   6       10.54       12.83      0.65 o 
   2   1   6      172.61      168.16      5.94 o 
   3   1   6        1.72        1.49      0.31 o 
   4   1   6      495.24      482.19      6.80 o 
   5   1   6       62.35       60.30      1.87 o 
   6   1   6        0.74        0.91      0.91 o 
  -5   2   6        5.45        5.41      0.91 o 
  -4   2   6       42.97       38.35      1.93 o 
  -3   2   6      331.50      305.83      7.62 o 
  -2   2   6        5.91        5.07      0.63 o 
  -1   2   6       15.07       19.45      0.51 o 
   1   2   6       13.15       10.49      0.34 o 
   2   2   6        9.14        8.38      0.36 o 
   3   2   6      261.36      255.24      4.52 o 
   4   2   6        6.02        5.80      0.61 o 
   5   2   6        0.40       -0.14      0.44 o 
   6   2   6        6.59        5.97      1.25 o 
  -5   3   6        2.59        1.88      1.02 o 
  -4   3   6       13.75       14.04      1.36 o 
  -3   3   6      127.44      118.42      3.52 o 
  -2   3   6        0.01        0.32      0.23 o 
  -1   3   6        6.91        6.47      0.31 o 
   1   3   6       59.40       65.46      1.17 o 
   2   3   6       51.65       48.96      1.10 o 
   3   3   6        8.45        6.37      0.48 o 
   4   3   6        3.75        3.85      0.82 o 
   5   3   6       44.31       46.94      2.33 o 
   6   3   6        2.78        1.53      0.91 o 
  -5   4   6        4.37        5.00      1.31 o 
  -4   4   6       12.64       11.42      1.36 o 
  -3   4   6       15.12       13.58      1.19 o 
  -2   4   6       46.39       52.45      1.93 o 
  -1   4   6       63.63       69.33      1.99 o 
   0   4   6       14.02       17.45      0.46 o 
   1   4   6       86.66       90.60      2.13 o 
   2   4   6       62.27       58.19      1.76 o 
   3   4   6       13.23       13.07      0.63 o 
   4   4   6        3.96        4.73      0.71 o 
   5   4   6        0.02       -0.68      0.68 o 
   6   4   6        4.11        2.61      1.08 o 
  -4   5   6        7.80        8.30      1.36 o 
  -3   5   6        6.34        4.94      0.97 o 
  -2   5   6        7.55        8.98      0.97 o 
  -1   5   6        3.37        3.10      0.38 o 
   0   5   6        3.05        3.90      0.34 o 
   1   5   6       10.39        8.83      0.46 o 
   2   5   6        2.25        2.61      0.34 o 
   3   5   6        0.46        0.68      0.27 o 
   4   5   6        3.01        2.05      0.68 o 
   5   5   6        3.73        4.32      0.97 o 
   6   5   6        0.40       -0.80      0.80 o 
  -3   6   6        0.00        1.65      0.85 o 
  -2   6   6        5.63        5.23      0.97 o 
  -1   6   6        0.52        0.91      0.57 o 
   0   6   6        4.98        5.40      0.68 o 
   1   6   6        3.29        5.23      0.63 o 
   2   6   6        0.09        0.28      0.45 o 
   3   6   6        7.30        6.02      0.80 o 
   4   6   6        1.58        1.59      0.68 o 
   5   6   6        0.48       -0.34      0.68 o 
   6   6   6        0.16        0.06      0.85 o 
  -3   7   6        4.10        3.58      1.25 o 
  -2   7   6       24.67       22.45      1.70 o 
  -1   7   6        2.69        2.67      0.85 o 
   0   7   6       16.28       17.73      1.25 o 
   1   7   6        0.48        0.23      0.51 o 
   2   7   6        2.44        1.25      0.57 o 
   3   7   6        1.87        0.91      0.63 o 
   4   7   6        4.05        4.66      0.91 o 
   5   7   6        0.03        0.06      0.80 o 
  -2   8   6        9.52       10.85      1.53 o 
  -1   8   6        0.72        0.40      0.80 o 
   0   8   6        5.98        5.40      0.97 o 
   1   8   6        5.42        5.46      0.91 o 
   2   8   6        8.90        7.05      1.02 o 
   3   8   6       84.76       70.07      2.73 o 
   4   8   6       21.56       16.54      1.65 o 
   5   8   6        1.09        0.91      0.85 o 
   0   9   6        1.03        1.08      0.91 o 
   1   9   6        0.00       -0.57      0.74 o 
   2   9   6        3.15        3.01      0.91 o 
   3   9   6        0.22        0.11      0.80 o 
   4   9   6        0.23        1.14      0.91 o 
  -4  -7   7       17.54       18.59      1.38 o 
  -3  -7   7       23.13       20.48      1.43 o 
  -2  -7   7        0.30       -0.57      0.57 o 
  -1  -7   7        0.34       -0.56      0.56 o 
   0  -7   7        0.00       -0.04      0.59 o 
   1  -7   7        5.32        3.58      1.36 o 
  -5  -6   7        1.59        1.82      1.02 o 
  -4  -6   7        1.24        2.16      0.70 o 
  -3  -6   7       51.68       46.51      1.79 o 
  -2  -6   7       20.05       21.08      1.31 o 
  -1  -6   7       76.70       79.56      2.33 o 
   0  -6   7       21.31       16.58      1.21 o 
   1  -6   7        7.16        5.78      0.83 o 
   2  -6   7        2.38        1.70      1.14 o 
  -5  -5   7        0.10        0.40      0.85 o 
  -4  -5   7        8.95       10.10      0.94 o 
  -3  -5   7       20.25       25.13      1.28 o 
  -2  -5   7       62.03       67.37      2.87 o 
  -1  -5   7       34.14       26.71      1.25 o 
   0  -5   7       28.19       28.26      1.27 o 
   1  -5   7       26.62       26.67      1.33 o 
   2  -5   7       17.21       16.65      1.28 o 
   3  -5   7       24.12       27.47      1.57 o 
  -6  -4   7        0.80        1.02      1.02 o 
  -5  -4   7        0.29        0.63      0.85 o 
  -4  -4   7       13.34       16.15      1.34 o 
  -3  -4   7        0.01        0.63      0.65 o 
  -2  -4   7       57.26       53.94      1.63 o 
  -1  -4   7       89.50       93.13      2.27 o 
   0  -4   7       51.33       48.70      1.79 o 
   1  -4   7        0.15       -0.40      0.40 o 
   2  -4   7       10.52        8.30      1.05 o 
   3  -4   7       56.09       60.92      2.05 o 
   4  -4   7        0.32       -0.26      0.68 o 
  -6  -3   7        0.38        2.37      1.70 o 
  -5  -3   7        4.15        3.24      1.02 o 
  -4  -3   7        0.07        0.43      0.44 o 
  -3  -3   7       15.93       15.92      1.17 o 
  -2  -3   7        4.93        5.87      0.58 o 
  -1  -3   7       39.00       38.06      1.20 o 
   0  -3   7        0.48        0.65      0.36 o 
   1  -3   7       48.97       46.50      1.23 o 
   2  -3   7       15.41       14.79      1.42 o 
   3  -3   7       19.35       18.53      3.15 o 
   4  -3   7        7.55        7.65      0.92 o 
  -6  -2   7        0.88        0.51      0.97 o 
  -5  -2   7        4.11        3.30      0.97 o 
  -4  -2   7       33.91       39.46      1.33 o 
  -3  -2   7       16.47       15.59      0.80 o 
  -2  -2   7       17.51       18.42      0.76 o 
  -1  -2   7       69.12       70.93      1.61 o 
   0  -2   7       67.31       58.66      3.10 o 
   1  -2   7       97.11       75.96      2.10 o 
   2  -2   7       36.58       38.07      1.28 o 
   3  -2   7        0.05       -0.03      0.50 o 
   4  -2   7       12.74       13.67      1.04 o 
   5  -2   7       34.83       39.06      1.75 o 
  -6  -1   7        0.00       -0.80      0.85 o 
  -5  -1   7       12.24       13.98      1.48 o 
  -4  -1   7        0.74        0.17      0.63 o 
  -3  -1   7       64.63       59.42      1.46 o 
  -2  -1   7       88.88       77.89      2.10 o 
  -1  -1   7      224.18      228.28      6.88 o 
   0  -1   7       10.99       14.03      1.34 o 
   1  -1   7       65.91       59.28      1.40 o 
   2  -1   7      470.74      454.86     11.31 o 
   3  -1   7       13.21       13.15      0.84 o 
   4  -1   7       35.54       37.64      1.44 o 
   5  -1   7        3.28        3.79      0.76 o 
  -6   0   7        0.93        1.02      0.91 o 
  -5   0   7       31.60       30.40      1.99 o 
  -4   0   7        0.69        1.19      0.63 o 
  -3   0   7       48.11       43.24      1.76 o 
  -2   0   7       98.36       89.54      2.21 o 
  -1   0   7      526.01      531.07      6.99 o 
   0   0   7      111.30       99.38      1.49 o 
   1   0   7      177.11      163.16      2.38 o 
   2   0   7       32.92       36.15      1.04 o 
   3   0   7      109.47      106.82      3.81 o 
   4   0   7        0.12        0.41      0.41 o 
   5   0   7        9.27       10.59      0.78 o 
   6   0   7        3.85        2.50      1.14 o 
  -6   1   7        0.95        0.97      0.97 o 
  -5   1   7        2.58        1.14      0.80 o 
  -4   1   7      150.54      143.02      4.32 o 
  -3   1   7      172.14      160.78      4.97 o 
  -2   1   7      589.70      597.34      9.72 o 
  -1   1   7      378.09      463.37      7.47 o 
   0   1   7      231.40      229.75      3.76 o 
   1   1   7        3.28        3.81      0.25 o 
   2   1   7       19.96       20.33      0.55 o 
   3   1   7      438.03      405.80      5.68 o 
   4   1   7       24.66       24.88      1.12 o 
   5   1   7        1.77        1.58      0.57 o 
   6   1   7        3.91        4.03      1.19 o 
  -5   2   7        6.47        7.66      0.88 o 
  -4   2   7       10.08       11.85      0.86 o 
  -3   2   7      168.48      164.28      4.49 o 
  -2   2   7        0.08        0.10      0.22 o 
  -1   2   7        9.75       13.70      0.51 o 
   1   2   7      112.95      109.93      1.93 o 
   2   2   7     1211.80     1220.38     15.84 o 
   3   2   7       65.66       63.04      1.99 o 
   4   2   7        1.81        2.33      0.48 o 
   5   2   7       64.83       63.64      2.73 o 
   6   2   7        7.56        8.81      1.42 o 
  -5   3   7       27.38       28.50      1.51 o 
  -4   3   7        8.66        6.36      1.08 o 
  -3   3   7        0.67        1.14      0.57 o 
  -2   3   7      157.04      163.82      2.97 o 
  -1   3   7      313.16      309.61      5.00 o 
   1   3   7        0.14        0.28      0.17 o 
   2   3   7       12.78       13.71      0.54 o 
   3   3   7       70.95       72.45      2.39 o 
   4   3   7       17.67       17.31      0.87 o 
   5   3   7       56.96       61.20      2.67 o 
   6   3   7       20.32       18.92      1.82 o 
  -5   4   7        7.49       11.42      1.65 o 
  -4   4   7       24.89       25.06      1.82 o 
  -3   4   7       26.70       21.48      1.42 o 
  -2   4   7      217.54      221.61      5.63 o 
  -1   4   7       38.16       35.56      0.86 o 
   1   4   7       30.34       29.92      0.66 o 
   2   4   7        1.02        0.96      0.22 o 
   3   4   7       13.02       13.94      0.61 o 
   4   4   7        6.42        4.77      0.85 o 
   5   4   7        2.89        2.22      0.91 o 
   6   4   7        0.01        0.00      0.85 o 
  -4   5   7        1.15        1.65      0.97 o 
  -3   5   7        1.93        2.56      0.80 o 
  -2   5   7       45.64       46.94      1.93 o 
  -1   5   7        3.92        4.00      0.38 o 
   0   5   7       11.50       10.95      0.46 o 
   1   5   7       57.91       57.39      1.22 o 
   2   5   7        5.07        4.82      0.42 o 
   3   5   7        0.17       -0.45      0.45 o 
   4   5   7        2.58        1.31      0.63 o 
   5   5   7        0.01        0.23      0.74 o 
   6   5   7        7.15        4.94      1.25 o 
  -3   6   7        5.71        5.00      1.08 o 
  -2   6   7        2.94        3.18      0.85 o 
  -1   6   7       26.18       26.88      1.42 o 
   0   6   7        0.06       -0.06      0.40 o 
   1   6   7        0.13        0.34      0.40 o 
   2   6   7        3.34        4.03      0.63 o 
   3   6   7        7.50        7.50      0.85 o 
   4   6   7        0.34        1.31      0.63 o 
   5   6   7        0.45       -0.74      0.74 o 
   6   6   7        0.11       -0.40      0.97 o 
  -3   7   7        7.02        7.73      1.42 o 
  -2   7   7       12.03       13.92      1.48 o 
  -1   7   7        0.55        0.63      0.68 o 
   0   7   7        1.14        0.51      0.57 o 
   1   7   7        4.71        6.19      0.80 o 
   2   7   7        1.33        1.31      0.57 o 
   3   7   7        1.06        1.76      0.63 o 
   4   7   7        0.14       -0.63      0.63 o 
   5   7   7        2.25        1.31      0.85 o 
  -2   8   7        2.42        3.47      1.19 o 
  -1   8   7        0.40        0.91      0.80 o 
   0   8   7        0.13       -0.28      0.63 o 
   1   8   7        0.65        0.11      0.63 o 
   2   8   7       12.55       13.64      1.25 o 
   3   8   7        8.52        7.33      1.08 o 
   4   8   7        0.04        0.45      0.74 o 
   5   8   7        0.12       -0.80      0.80 o 
   0   9   7        0.59        1.48      0.85 o 
   1   9   7        4.75        4.32      1.02 o 
   2   9   7        1.54        1.25      0.80 o 
   3   9   7        0.25       -0.68      0.68 o 
   4   9   7        0.86        1.93      0.91 o 
  -3  -7   8        1.54        0.45      1.02 o 
  -2  -7   8        3.42        2.75      0.78 o 
  -1  -7   8        0.68        0.14      0.68 o 
   0  -7   8        7.08        7.90      2.07 o 
  -4  -6   8        5.56        3.35      1.08 o 
  -3  -6   8        0.09       -0.45      0.57 o 
  -2  -6   8       14.54       16.62      2.76 o 
  -1  -6   8        2.54        1.48      0.64 o 
   0  -6   8        6.89        6.77      0.88 o 
   1  -6   8        5.52        4.14      0.78 o 
   2  -6   8       17.33       21.46      1.85 o 
  -5  -5   8       10.81        9.04      1.53 o 
  -4  -5   8        0.80       -0.34      0.80 o 
  -3  -5   8       79.06       91.05      2.47 o 
  -2  -5   8      159.11      148.12      3.35 o 
  -1  -5   8        1.90        0.78      0.56 o 
   0  -5   8        9.34       10.54      0.94 o 
   1  -5   8        6.27        7.29      1.76 o 
   2  -5   8        8.42       11.53      1.04 o 
   3  -5   8       15.92       18.81      1.41 o 
  -5  -4   8        3.55        3.98      1.14 o 
  -4  -4   8        1.08        2.16      0.91 o 
  -3  -4   8        3.18        2.47      0.56 o 
  -2  -4   8      149.67      153.87      5.63 o 
  -1  -4   8       18.26       17.64      1.04 o 
   0  -4   8       88.10       81.70      2.13 o 
   1  -4   8       42.00       30.02      1.28 o 
   2  -4   8        2.40        4.06      0.70 o 
   3  -4   8        6.01        5.00      0.80 o 
  -6  -3   8        3.43        3.92      1.19 o 
  -5  -3   8        5.41        7.33      1.25 o 
  -4  -3   8        8.50        6.99      1.14 o 
  -3  -3   8       21.22       22.46      1.04 o 
  -2  -3   8      158.71      163.85      3.29 o 
  -1  -3   8        1.07        1.21      0.46 o 
   0  -3   8      106.39       92.55      1.77 o 
   1  -3   8      122.71      117.23      3.58 o 
   2  -3   8       47.44       41.34      1.47 o 
   3  -3   8       15.84       16.11      1.63 o 
   4  -3   8        1.27        1.14      0.68 o 
  -6  -2   8        4.54        3.58      1.19 o 
  -5  -2   8        9.17        7.33      1.19 o 
  -4  -2   8        3.43        2.16      0.74 o 
  -3  -2   8        9.97        9.18      0.65 o 
  -2  -2   8       80.81       75.86      2.05 o 
  -1  -2   8      260.92      244.60      4.42 o 
   0  -2   8      139.41      129.77      2.63 o 
   1  -2   8       36.43       29.85      1.10 o 
   2  -2   8       34.98       34.01      1.24 o 
   3  -2   8       62.28       58.10      2.53 o 
   4  -2   8       57.43       63.09      2.19 o 
   5  -2   8        0.01       -0.91      0.91 o 
  -6  -1   8        6.08        5.51      1.31 o 
  -5  -1   8        3.38        2.73      0.91 o 
  -4  -1   8       18.57       21.03      1.53 o 
  -3  -1   8        9.32        9.58      0.61 o 
  -2  -1   8       21.33       12.50      0.74 o 
  -1  -1   8       13.54        6.25      0.57 o 
   0  -1   8       27.09       25.45      0.80 o 
   1  -1   8       46.79       44.83      2.05 o 
   2  -1   8       54.34       53.74      1.46 o 
   3  -1   8        8.54        8.31      0.74 o 
   4  -1   8        3.04        2.16      0.57 o 
   5  -1   8        0.23       -0.06      0.85 o 
  -6   0   8        1.52        0.00      0.85 o 
  -5   0   8        2.41        1.25      0.80 o 
  -4   0   8       10.54        8.13      1.02 o 
  -3   0   8       84.84       90.69      3.04 o 
  -2   0   8        0.33        0.64      0.20 o 
  -1   0   8        2.70        2.07      0.28 o 
   0   0   8      164.01      165.57      2.37 o 
   1   0   8        4.09        1.19      0.40 o 
   2   0   8       19.54       16.93      0.72 o 
   3   0   8        2.50        2.00      0.42 o 
   4   0   8        9.23       11.23      1.02 o 
   5   0   8        2.12        2.61      1.02 o 
  -5   1   8        0.03        0.34      0.68 o 
  -4   1   8       29.27       31.36      1.76 o 
  -3   1   8       61.67       60.40      2.16 o 
  -2   1   8       34.94       29.82      0.86 o 
  -1   1   8      124.51      122.40      2.19 o 
   0   1   8      112.58      116.90      4.15 o 
   1   1   8      240.01      229.07      3.94 o 
   2   1   8       95.28       86.48      2.67 o 
   3   1   8      133.58      137.73      2.26 o 
   4   1   8       33.17       28.82      1.18 o 
   5   1   8        8.82        9.38      1.31 o 
   6   1   8        1.71        1.88      1.02 o 
  -5   2   8        0.17        0.74      0.74 o 
  -4   2   8       87.54       82.55      2.11 o 
  -3   2   8       22.54       21.26      2.87 o 
  -2   2   8       57.22       52.15      1.18 o 
  -1   2   8       19.79       23.15      0.54 o 
   1   2   8      138.77      137.28      2.39 o 
   2   2   8       20.27       21.60      0.54 o 
   3   2   8       15.38       14.51      0.71 o 
   4   2   8       90.38       90.93      2.17 o 
   5   2   8        1.25        0.28      0.80 o 
   6   2   8        0.18       -0.34      0.85 o 
  -5   3   8        0.28        0.54      0.64 o 
  -4   3   8        0.25        0.06      0.68 o 
  -3   3   8      205.27      197.18      5.29 o 
  -2   3   8      110.98      108.05      2.09 o 
   1   3   8       28.54       33.42      0.70 o 
   2   3   8       38.74       35.70      1.28 o 
   3   3   8        3.16        3.01      0.34 o 
   4   3   8      159.76      169.51      4.94 o 
   5   3   8       82.24       86.14      3.30 o 
   6   3   8        2.62        2.16      1.02 o 
  -4   4   8        0.06       -0.23      0.74 o 
  -3   4   8       67.92       66.54      2.50 o 
  -2   4   8        1.93        2.50      0.63 o 
  -1   4   8        4.53        4.18      0.30 o 
   1   4   8        7.71        4.60      0.40 o 
   2   4   8       19.13       18.22      0.64 o 
   3   4   8      132.61      128.65      3.69 o 
   4   4   8       41.93       39.15      1.88 o 
   5   4   8        0.34        0.80      0.80 o 
   6   4   8        7.54        8.52      1.36 o 
  -4   5   8       18.72       17.73      1.82 o 
  -3   5   8        3.38        2.39      0.80 o 
  -2   5   8       24.81       26.08      1.42 o 
  -1   5   8       34.97       38.88      1.00 o 
   0   5   8      101.81       96.46      1.77 o 
   1   5   8        8.08        7.28      0.38 o 
   2   5   8        2.28        3.32      0.36 o 
   3   5   8        4.63        3.92      0.74 o 
   4   5   8        6.66        6.82      0.97 o 
   5   5   8        7.68        6.02      1.08 o 
   6   5   8        0.70        2.22      1.08 o 
  -3   6   8       16.31       16.65      1.59 o 
  -2   6   8        1.85        2.05      0.80 o 
  -1   6   8       23.82       23.58      1.36 o 
   0   6   8        8.39        8.69      0.74 o 
   1   6   8       20.16       23.02      1.08 o 
   2   6   8        0.87        0.80      0.45 o 
   3   6   8        0.01        0.57      0.45 o 
   4   6   8        2.98        2.39      0.74 o 
   5   6   8        0.03       -0.68      0.68 o 
   6   6   8        0.54        0.63      0.97 o 
  -2   7   8        0.03       -0.74      0.74 o 
  -1   7   8       12.17       13.30      1.25 o 
   0   7   8        0.58        0.85      0.57 o 
   1   7   8        7.62        7.22      0.85 o 
   2   7   8        0.04        1.42      0.57 o 
   3   7   8        0.64        0.11      0.51 o 
   4   7   8        0.21       -0.40      0.63 o 
   5   7   8        1.01        0.91      0.85 o 
  -1   8   8        0.39        0.06      0.74 o 
   0   8   8        3.85        3.92      0.85 o 
   1   8   8        0.88        1.36      0.68 o 
   2   8   8        0.36        1.48      0.68 o 
   3   8   8        0.29       -0.40      0.63 o 
   4   8   8        1.24        1.25      0.80 o 
   5   8   8        0.00       -0.11      0.85 o 
   0   9   8        0.08       -0.80      0.80 o 
   1   9   8        0.10       -0.68      0.68 o 
   2   9   8        0.36        1.88      0.85 o 
   3   9   8        0.02       -0.17      0.74 o 
   4   9   8        0.01        0.74      0.80 o 
  -2  -7   9        0.69        2.39      1.08 o 
  -1  -7   9        4.97        3.69      1.08 o 
  -4  -6   9        0.07        0.97      0.97 o 
  -3  -6   9        1.07       -0.34      0.80 o 
  -2  -6   9        4.94        7.61      0.96 o 
  -1  -6   9        0.57       -0.11      1.42 o 
   0  -6   9        0.15        0.32      0.58 o 
   1  -6   9        9.13        8.73      1.99 o 
  -5  -5   9        0.63        0.34      0.97 o 
  -4  -5   9        1.64        1.69      1.31 o 
  -3  -5   9       16.54       11.88      1.48 o 
  -2  -5   9        0.13       -0.54      0.54 o 
  -1  -5   9        1.23        0.28      0.54 o 
   0  -5   9        3.04        4.94      0.74 o 
   1  -5   9       16.84       16.73      1.21 o 
   2  -5   9        1.68        0.83      0.64 o 
  -5  -4   9        3.44        4.96      0.97 o 
  -4  -4   9        3.36        2.56      0.97 o 
  -3  -4   9       52.62       50.23      2.44 o 
  -2  -4   9       12.19       11.60      0.90 o 
  -1  -4   9      164.65      171.73      3.65 o 
   0  -4   9       67.02       52.89      1.70 o 
   1  -4   9       13.39        9.69      1.08 o 
   2  -4   9       55.49       51.46      1.83 o 
   3  -4   9       29.64       33.96      1.65 o 
  -5  -3   9        0.53        0.91      0.85 o 
  -4  -3   9       61.34       61.71      2.73 o 
  -3  -3   9        0.17        1.19      0.74 o 
  -2  -3   9       76.56       80.08      2.00 o 
  -1  -3   9      547.89      534.58     14.52 o 
   0  -3   9       21.33       16.95      0.96 o 
   1  -3   9       34.12       34.40      1.62 o 
   2  -3   9        5.56        3.38      0.58 o 
   3  -3   9        0.23        0.37      0.52 o 
   4  -3   9       67.88       75.18      3.52 o 
  -5  -2   9        0.03       -0.40      0.74 o 
  -4  -2   9        1.82        3.07      0.85 o 
  -3  -2   9        7.77        5.06      0.85 o 
  -2  -2   9       72.04       70.65      1.79 o 
  -1  -2   9      150.14      143.83      2.87 o 
   0  -2   9        6.08        6.70      0.60 o 
   1  -2   9        0.00       -0.18      0.36 o 
   2  -2   9       55.24       43.68      1.44 o 
   3  -2   9       39.30       46.19      1.39 o 
   4  -2   9        0.82       -0.80      0.80 o 
  -5  -1   9        7.13        7.90      1.31 o 
  -4  -1   9        5.37        4.15      0.91 o 
  -3  -1   9       43.79       46.54      2.05 o 
  -2  -1   9       18.72       15.95      1.08 o 
  -1  -1   9      200.23      189.23      5.00 o 
   0  -1   9      117.21      117.23      2.34 o 
   1  -1   9      165.99      154.43      5.97 o 
   2  -1   9       91.54       80.90      1.96 o 
   3  -1   9       20.79       18.32      1.00 o 
   4  -1   9        0.22       -0.57      0.80 o 
   5  -1   9        5.23        2.39      1.25 o 
  -5   0   9        6.72        5.91      1.08 o 
  -4   0   9       33.36       36.42      1.93 o 
  -3   0   9        0.00        0.34      0.51 o 
  -2   0   9        2.73        2.03      0.45 o 
  -1   0   9      301.99      305.32      5.22 o 
   0   0   9      256.59      233.43      4.10 o 
   1   0   9       42.82       32.73      4.21 o 
   2   0   9        0.14       -0.04      0.27 o 
   3   0   9       67.67       68.64      1.82 o 
   4   0   9       60.09       62.56      2.78 o 
   5   0   9       15.21       19.44      1.88 o 
  -5   1   9        7.39        6.19      1.14 o 
  -4   1   9       26.89       27.68      1.70 o 
  -3   1   9       42.67       40.74      1.76 o 
  -2   1   9        8.12       10.18      0.54 o 
  -1   1   9        6.61        9.71      0.46 o 
   0   1   9       16.20       15.88      0.56 o 
   1   1   9      100.84       89.24      1.81 o 
   2   1   9       62.25       55.17      3.72 o 
   3   1   9        0.02       -0.30      0.34 o 
   4   1   9        4.42        4.89      0.97 o 
   5   1   9        0.86        0.40      0.85 o 
  -5   2   9        0.71        0.63      0.80 o 
  -4   2   9        0.01       -0.40      0.51 o 
  -3   2   9       24.10       22.01      0.92 o 
  -2   2   9       86.38       86.80      1.44 o 
  -1   2   9       61.23       57.89      1.14 o 
   0   2   9        0.40        0.06      0.17 o 
   1   2   9       49.64       49.04      1.06 o 
   2   2   9       19.51       17.17      0.70 o 
   3   2   9        0.00        0.34      0.23 o 
   4   2   9        0.44        0.74      0.68 o 
   5   2   9        4.26        5.40      1.08 o 
   6   2   9        0.24        1.31      1.08 o 
  -5   3   9        0.14       -0.56      0.56 o 
  -4   3   9        5.10        5.99      0.70 o 
  -3   3   9       69.08       66.60      2.39 o 
  -2   3   9      180.84      174.31      3.13 o 
  -1   3   9       23.59       24.55      0.74 o 
   1   3   9        0.00        0.11      0.23 o 
   2   3   9      123.12      121.02      2.64 o 
   3   3   9       40.51       38.87      1.70 o 
   4   3   9        1.44        1.31      0.68 o 
   5   3   9        4.98        6.65      1.14 o 
   6   3   9        0.57       -0.85      0.91 o 
  -4   4   9        0.00        0.45      0.74 o 
  -3   4   9       51.21       51.20      2.16 o 
  -2   4   9       75.81       75.98      2.33 o 
  -1   4   9       11.39       10.00      0.51 o 
   2   4   9       51.61       54.60      1.25 o 
   3   4   9       93.38       85.57      2.73 o 
   4   4   9        0.08        0.23      0.57 o 
   5   4   9       24.66       25.46      1.88 o 
   6   4   9        2.52        1.31      1.08 o 
  -4   5   9        3.45        2.78      1.02 o 
  -3   5   9        2.24        2.67      0.85 o 
  -2   5   9       72.41       76.71      2.56 o 
  -1   5   9       20.33       22.16      1.08 o 
   1   5   9       51.87       53.11      1.08 o 
   2   5   9        1.48        1.89      0.32 o 
   3   5   9       17.12       14.61      1.08 o 
   4   5   9        0.06       -0.17      0.63 o 
   5   5   9       16.33       15.68      1.53 o 
   6   5   9       26.95       32.44      2.33 o 
  -3   6   9        4.01        4.32      1.02 o 
  -2   6   9       58.89       58.47      2.33 o 
  -1   6   9       23.07       26.60      1.36 o 
   0   6   9        0.93        1.19      0.40 o 
   1   6   9        3.99        4.09      0.51 o 
   2   6   9        0.01        0.11      0.40 o 
   3   6   9        4.75        2.67      0.68 o 
   4   6   9        3.15        3.35      0.80 o 
   5   6   9        5.58        5.00      1.08 o 
  -2   7   9        2.27       -0.17      0.74 o 
  -1   7   9       18.88       18.75      1.42 o 
   0   7   9        3.59        3.24      0.68 o 
   1   7   9        7.46        8.18      0.85 o 
   2   7   9        2.78        2.27      0.63 o 
   3   7   9        1.42        1.14      0.63 o 
   4   7   9        0.14       -0.57      0.57 o 
   5   7   9        0.20       -0.34      0.80 o 
  -1   8   9        0.36        1.36      0.85 o 
   0   8   9        0.00       -0.63      0.63 o 
   1   8   9        0.03        0.00      0.57 o 
   2   8   9        3.54        3.35      0.80 o 
   3   8   9        0.00        0.45      0.63 o 
   4   8   9        0.01       -0.63      0.63 o 
   0   9   9        1.51        1.42      0.91 o 
   1   9   9        0.00       -0.68      0.74 o 
   2   9   9        2.28        3.24      0.85 o 
   3   9   9        0.30        0.51      0.80 o 
  -3  -6  10        0.58        0.85      0.97 o 
  -2  -6  10        2.65        3.75      1.14 o 
  -1  -6  10        2.55        2.90      1.08 o 
   0  -6  10        1.02        2.05      1.02 o 
  -4  -5  10        4.90        7.16      1.31 o 
  -3  -5  10        1.71        0.80      0.85 o 
  -2  -5  10        6.94        5.85      1.19 o 
  -1  -5  10       12.51       11.25      1.42 o 
   0  -5  10       40.96       43.19      1.79 o 
   1  -5  10        4.49        3.75      1.14 o 
   2  -5  10        6.10        8.87      1.48 o 
  -5  -4  10        2.64        2.50      1.14 o 
  -4  -4  10        3.88        3.64      1.08 o 
  -3  -4  10        2.71        2.96      0.97 o 
  -2  -4  10        1.06        2.22      0.91 o 
  -1  -4  10        0.85        0.33      0.46 o 
   0  -4  10        2.81        2.24      0.65 o 
   1  -4  10       18.49       18.10      1.14 o 
   2  -4  10       33.96       34.72      2.33 o 
   3  -4  10        0.01        0.17      1.08 o 
  -5  -3  10        1.45       -0.23      0.85 o 
  -4  -3  10        0.44       -0.63      0.63 o 
  -3  -3  10       18.08       19.61      1.59 o 
  -2  -3  10      203.99      212.75      6.08 o 
  -1  -3  10       10.62       11.06      1.39 o 
   0  -3  10        3.31        2.98      1.05 o 
   1  -3  10       12.79       12.79      0.91 o 
   2  -3  10        4.20        4.06      0.66 o 
   3  -3  10        7.54       10.40      1.48 o 
  -5  -2  10        6.63        8.69      1.42 o 
  -4  -2  10        1.55        1.02      0.80 o 
  -3  -2  10       23.70       21.14      1.53 o 
  -2  -2  10      151.42      154.16      4.55 o 
  -1  -2  10       66.90       64.61      1.67 o 
   0  -2  10      266.09      252.88      4.66 o 
   1  -2  10      223.19      192.03      4.92 o 
   2  -2  10        0.53        0.12      0.48 o 
   3  -2  10       65.52       62.62      2.90 o 
   4  -2  10       14.05       19.61      1.93 o 
  -5  -1  10        0.36        0.34      0.85 o 
  -4  -1  10       17.03       17.62      1.48 o 
  -3  -1  10       91.40       90.01      3.13 o 
  -2  -1  10        1.42        1.25      0.57 o 
  -1  -1  10       16.36       16.85      0.68 o 
   1  -1  10       49.37       44.46      1.27 o 
   2  -1  10        7.03        6.80      0.64 o 
   3  -1  10        0.43        0.97      0.74 o 
   4  -1  10        7.96        9.42      1.08 o 
   5  -1  10       62.55       76.49      3.69 o 
  -5   0  10        0.71        1.36      0.85 o 
  -4   0  10        0.40       -0.34      0.57 o 
  -3   0  10        2.15        3.92      0.74 o 
  -2   0  10       96.94       84.90      2.73 o 
  -1   0  10      104.70      104.12      2.15 o 
   0   0  10       24.23       24.16      1.31 o 
   1   0  10       15.02       15.28      0.64 o 
   2   0  10       83.07       72.94      2.02 o 
   3   0  10       39.85       36.31      1.93 o 
   4   0  10       20.47       22.28      1.76 o 
   5   0  10        0.95       -0.91      0.91 o 
  -5   1  10        1.21        0.34      0.74 o 
  -4   1  10        3.79        4.38      0.85 o 
  -3   1  10        1.35        0.68      0.51 o 
  -2   1  10       25.85       28.13      1.31 o 
  -1   1  10        3.71        3.70      0.36 o 
   0   1  10       12.03       10.47      0.54 o 
   1   1  10      132.18      122.46      3.27 o 
   2   1  10       70.20       68.88      2.59 o 
   3   1  10        5.18        7.22      1.02 o 
   4   1  10        3.44        2.50      0.85 o 
   5   1  10        2.46        3.24      1.08 o 
  -5   2  10        3.89        5.51      1.08 o 
  -4   2  10        1.90        2.96      0.80 o 
  -3   2  10       43.80       44.09      1.88 o 
  -2   2  10       14.16       15.24      0.68 o 
  -1   2  10       32.09       30.55      0.76 o 
   0   2  10      127.95      132.76      2.31 o 
   1   2  10       64.52       60.06      1.31 o 
   2   2  10        0.93        0.57      0.32 o 
   3   2  10       11.55       10.85      1.08 o 
   4   2  10       21.70       21.48      1.59 o 
   5   2  10       12.51       14.61      1.53 o 
  -4   3  10        2.96        2.16      0.99 o 
  -3   3  10       44.95       45.48      1.35 o 
  -2   3  10       19.08       19.04      1.02 o 
   1   3  10       70.57       71.19      2.59 o 
   2   3  10       20.10       17.83      0.70 o 
   3   3  10        6.98        8.58      0.97 o 
   4   3  10       11.76       11.71      1.19 o 
   5   3  10        6.47        4.26      1.02 o 
  -4   4  10        0.00        1.14      0.85 o 
  -3   4  10       10.37        9.15      1.08 o 
  -2   4  10       12.77       12.84      0.97 o 
   2   4  10        0.22        0.34      0.28 o 
   3   4  10        7.29        6.59      0.80 o 
   4   4  10        1.35        1.14      0.68 o 
   5   4  10        3.68        3.01      0.97 o 
  -4   5  10        0.08       -0.06      0.85 o 
  -3   5  10        9.76        9.72      1.19 o 
  -2   5  10       76.38       73.30      2.39 o 
  -1   5  10      114.47      107.62      2.84 o 
   2   5  10        7.69        7.50      0.68 o 
   3   5  10        7.92        6.54      0.80 o 
   4   5  10        8.62        8.18      1.02 o 
   5   5  10       19.19       23.70      1.82 o 
  -3   6  10        0.42        0.51      0.80 o 
  -2   6  10        1.67        2.33      0.74 o 
  -1   6  10       32.05       32.22      1.42 o 
   0   6  10        0.20        0.45      0.34 o 
   1   6  10        0.03        0.06      0.34 o 
   2   6  10        5.20        3.98      0.63 o 
   3   6  10        7.87        7.44      0.91 o 
   4   6  10       36.02       31.31      1.76 o 
   5   6  10        0.85        1.36      0.85 o 
  -2   7  10        4.02        4.15      0.97 o 
  -1   7  10        6.93        7.50      0.97 o 
   0   7  10        2.11        2.61      0.63 o 
   1   7  10        1.70        2.84      0.57 o 
   2   7  10        5.76        5.85      0.74 o 
   3   7  10        0.78        0.51      0.57 o 
   4   7  10        2.22        1.19      0.80 o 
   5   7  10        0.02        0.00      0.85 o 
  -1   8  10       13.16       12.67      1.36 o 
   0   8  10       11.15       12.73      1.19 o 
   1   8  10        0.18        0.68      0.63 o 
   2   8  10        0.00       -0.23      0.51 o 
   3   8  10        0.11        0.40      0.63 o 
   4   8  10        1.19        1.36      0.80 o 
   1   9  10        0.31       -0.06      0.68 o 
   2   9  10        0.00        0.68      0.68 o 
   3   9  10        0.05        0.40      0.74 o 
  -2  -6  11        2.28        4.77      1.25 o 
  -1  -6  11        2.00        0.91      1.02 o 
  -4  -5  11        0.01        1.04      1.39 o 
  -3  -5  11        0.02        1.19      0.97 o 
  -2  -5  11       10.32       11.88      1.53 o 
  -1  -5  11       10.22       11.14      1.48 o 
   0  -5  11        4.85        4.33      0.91 o 
   1  -5  11        0.25       -0.63      0.85 o 
  -4  -4  11        1.34        1.42      0.91 o 
  -3  -4  11        1.56        2.22      0.97 o 
  -2  -4  11        9.16       10.68      1.36 o 
  -1  -4  11        0.03       -0.63      0.63 o 
   0  -4  11        0.14        1.02      0.85 o 
   1  -4  11       15.74       12.33      1.53 o 
   2  -4  11        8.82       10.12      1.48 o 
  -5  -3  11        4.23        4.38      1.19 o 
  -4  -3  11        0.08       -0.28      0.74 o 
  -3  -3  11        3.31        3.98      0.97 o 
  -2  -3  11        2.83        1.93      0.85 o 
  -1  -3  11        0.18       -0.57      0.57 o 
   0  -3  11       56.52       59.44      2.67 o 
   1  -3  11       46.82       42.16      2.27 o 
   2  -3  11        0.28       -0.06      0.80 o 
   3  -3  11       34.34       36.76      2.56 o 
  -5  -2  11        0.01        0.06      0.91 o 
  -4  -2  11       20.76       15.74      1.53 o 
  -3  -2  11       21.82       21.71      1.65 o 
  -2  -2  11        0.02        0.00      0.63 o 
  -1  -2  11       45.97       44.38      2.05 o 
   0  -2  11       84.40       83.93      3.01 o 
   1  -2  11        2.08        4.38      0.91 o 
   2  -2  11       89.36       85.52      3.35 o 
   3  -2  11       20.18       20.17      1.88 o 
   4  -2  11        4.50        8.35      1.48 o 
  -5  -1  11        1.25        0.63      0.91 o 
  -4  -1  11       20.30       15.74      1.53 o 
  -3  -1  11       30.48       23.24      1.59 o 
  -2  -1  11       20.91       18.24      1.31 o 
  -1  -1  11      674.83      682.74     16.14 o 
   0  -1  11       63.99       57.11      2.33 o 
   1  -1  11        9.33        9.72      1.08 o 
   2  -1  11        0.54        0.51      0.63 o 
   3  -1  11        2.36        0.91      0.80 o 
   4  -1  11       38.23       47.22      2.73 o 
  -5   0  11        0.05        0.34      0.80 o 
  -4   0  11        1.43        0.11      0.68 o 
  -3   0  11        1.26        0.74      0.63 o 
  -2   0  11       50.41       45.74      1.88 o 
  -1   0  11       90.29       86.99      2.78 o 
   0   0  11       97.68       90.12      2.84 o 
   1   0  11       44.47       37.16      1.70 o 
   2   0  11      168.58      157.34      4.66 o 
   3   0  11        1.68        5.00      1.02 o 
   4   0  11        9.99        8.58      1.31 o 
   5   0  11        1.41        1.48      1.08 o 
  -5   1  11       14.99       15.63      1.65 o 
  -4   1  11        1.12        0.63      0.63 o 
  -3   1  11       52.82       54.38      2.22 o 
  -2   1  11       21.84       22.56      1.25 o 
  -1   1  11        2.05        2.00      0.34 o 
   0   1  11      286.77      271.11      7.64 o 
   1   1  11      192.75      189.74      5.97 o 
   2   1  11       15.84       16.25      1.19 o 
   3   1  11        2.18        2.05      0.74 o 
   4   1  11        6.36        9.21      1.31 o 
   5   1  11        9.79       10.63      1.53 o 
  -5   2  11        5.57        5.40      1.19 o 
  -4   2  11        0.54       -0.06      0.57 o 
  -3   2  11       14.14       14.61      1.19 o 
  -2   2  11        7.63       10.57      0.85 o 
  -1   2  11      126.07      123.27      2.27 o 
   0   2  11       33.40       32.62      0.82 o 
   1   2  11       10.14       10.44      0.58 o 
   2   2  11       21.87       19.89      1.19 o 
   3   2  11       64.41       65.12      2.56 o 
   4   2  11        9.60        9.09      1.19 o 
   5   2  11        0.57        1.48      0.97 o 
  -4   3  11       14.35       16.94      1.48 o 
  -3   3  11        0.02        0.09      0.54 o 
  -2   3  11        1.44        1.28      0.34 o 
  -1   3  11        1.35        1.77      0.23 o 
   1   3  11        5.34        5.27      0.45 o 
   2   3  11       17.61       17.05      1.08 o 
   3   3  11        7.71        6.99      0.91 o 
   4   3  11        0.38        1.25      0.68 o 
   5   3  11        0.11        1.19      0.85 o 
  -4   4  11        4.01        4.22      1.17 o 
  -3   4  11        0.32        0.23      0.63 o 
  -2   4  11       34.45       36.48      1.48 o 
   2   4  11        1.10        1.42      0.45 o 
   3   4  11        0.02       -0.45      0.45 o 
   4   4  11        2.22        2.39      0.80 o 
   5   4  11        2.01        3.30      0.97 o 
  -3   5  11        3.10        4.09      0.91 o 
  -2   5  11       40.61       42.84      1.70 o 
   2   5  11       17.79       17.16      0.97 o 
   3   5  11        0.30        0.06      0.51 o 
   4   5  11        0.32        0.34      0.63 o 
   5   5  11        2.41        1.19      0.85 o 
  -3   6  11        0.39        1.08      0.80 o 
  -2   6  11       22.03       22.05      1.42 o 
  -1   6  11        0.30        0.17      0.51 o 
   1   6  11       12.06       11.82      0.74 o 
   2   6  11        1.23        1.14      0.45 o 
   3   6  11        8.75        8.47      0.97 o 
   4   6  11        0.43       -0.63      0.63 o 
   5   6  11        0.97        0.28      0.80 o 
  -2   7  11        3.12        3.92      0.97 o 
  -1   7  11       30.95       30.85      1.59 o 
   0   7  11       22.16       19.83      1.14 o 
   1   7  11       25.41       23.70      1.14 o 
   2   7  11       14.31       11.76      0.97 o 
   3   7  11        3.06        2.67      0.74 o 
   4   7  11        0.00       -0.34      0.63 o 
   5   7  11        0.92        1.42      0.97 o 
  -1   8  11        3.64        6.54      1.08 o 
   0   8  11        1.48        1.48      0.68 o 
   1   8  11        0.03        0.11      0.51 o 
   2   8  11        0.51       -0.40      0.57 o 
   3   8  11        0.80       -0.57      0.57 o 
   4   8  11        0.15       -0.45      0.68 o 
   2   9  11        0.82        1.70      0.74 o 
  -3  -5  12        0.56       -0.80      0.85 o 
  -2  -5  12        0.95        1.02      1.02 o 
  -1  -5  12        7.26        9.26      1.53 o 
   0  -5  12        4.94        5.06      1.36 o 
  -4  -4  12        2.72        1.82      1.14 o 
  -3  -4  12        8.73       11.25      1.53 o 
  -2  -4  12        5.70        7.56      1.31 o 
  -1  -4  12        0.38       -0.40      0.80 o 
   0  -4  12       18.51       15.74      1.70 o 
   1  -4  12       28.51       33.01      2.33 o 
   2  -4  12        9.63       11.88      1.70 o 
  -4  -3  12        2.58        1.19      0.97 o 
  -3  -3  12        5.72        3.64      1.02 o 
  -2  -3  12        3.03        2.22      0.85 o 
  -1  -3  12       50.53       53.98      2.56 o 
   0  -3  12       31.82       33.30      2.10 o 
   1  -3  12        1.40        1.14      0.85 o 
   2  -3  12       18.87       14.09      1.59 o 
   3  -3  12       16.23       16.42      1.93 o 
  -4  -2  12        0.71       -0.68      0.74 o 
  -3  -2  12        0.07        0.00      0.68 o 
  -2  -2  12        0.44        0.85      0.68 o 
  -1  -2  12        7.94        7.96      1.08 o 
   0  -2  12       18.19       20.17      1.48 o 
   1  -2  12       10.45       11.48      1.31 o 
   2  -2  12       30.20       27.05      1.93 o 
   3  -2  12        0.05       -0.51      0.85 o 
  -5  -1  12        3.15        4.72      1.25 o 
  -4  -1  12        6.46        9.55      1.31 o 
  -3  -1  12        0.01       -0.11      0.63 o 
  -2  -1  12       13.07       11.25      1.14 o 
  -1  -1  12        1.50        0.91      0.63 o 
   0  -1  12        5.75        5.00      0.85 o 
   1  -1  12       57.65       54.15      2.33 o 
   2  -1  12        2.78        3.41      0.85 o 
   3  -1  12       13.49       16.94      1.65 o 
   4  -1  12       25.70       26.99      2.22 o 
  -5   0  12       11.05       15.86      1.76 o 
  -4   0  12        2.86        3.92      0.91 o 
  -3   0  12       48.36       42.96      2.10 o 
  -2   0  12       40.74       41.99      1.88 o 
  -1   0  12       35.79       30.57      1.53 o 
   0   0  12       92.02       89.15      2.90 o 
   1   0  12      315.30      312.30      8.01 o 
   2   0  12        1.65        0.45      0.63 o 
   3   0  12       68.80       63.30      2.78 o 
   4   0  12        0.38       -0.85      0.85 o 
  -4   1  12        2.64        1.76      0.80 o 
  -3   1  12       23.97       22.85      1.53 o 
  -2   1  12       97.01       88.19      2.84 o 
  -1   1  12        0.11       -0.23      0.40 o 
   0   1  12      509.15      489.42     11.59 o 
   1   1  12       95.42       82.51      2.73 o 
   2   1  12        0.02       -0.28      0.51 o 
   3   1  12        3.46        3.41      0.85 o 
   4   1  12        6.11        6.82      1.19 o 
   5   1  12       24.20       26.43      2.16 o 
  -4   2  12        0.36        0.51      0.63 o 
  -3   2  12        0.03        0.51      0.51 o 
  -2   2  12       13.27       11.59      0.97 o 
  -1   2  12       17.17       16.99      0.97 o 
   0   2  12        2.35        2.75      0.36 o 
   1   2  12       61.73       56.31      1.93 o 
   2   2  12        2.41        2.05      0.63 o 
   3   2  12       26.96       27.68      1.70 o 
   4   2  12        0.12        0.28      0.74 o 
   5   2  12        0.06        0.74      0.91 o 
  -4   3  12        7.78        9.26      1.19 o 
  -3   3  12        1.03        1.59      0.68 o 
  -2   3  12       32.32       34.55      1.48 o 
  -1   3  12        0.15        0.40      0.20 o 
   0   3  12        0.01        0.17      0.28 o 
   1   3  12      187.16      176.09      4.32 o 
   2   3  12        9.71        8.92      0.85 o 
   3   3  12        0.24        0.06      0.57 o 
   4   3  12        1.46        1.31      0.74 o 
   5   3  12        3.92        5.29      1.19 o 
  -4   4  12        0.89       -0.54      0.54 o 
  -3   4  12        0.00       -0.40      0.40 o 
  -2   4  12       23.37       23.53      1.19 o 
   1   4  12        4.59        5.70      0.36 o 
   2   4  12       19.23       19.95      1.14 o 
   3   4  12        5.68        4.03      0.80 o 
   4   4  12       10.14       11.20      1.25 o 
   5   4  12        0.97       -0.45      0.80 o 
  -3   5  12       13.96       16.76      1.42 o 
  -2   5  12        0.99        1.19      0.57 o 
   2   5  12        2.98        3.13      0.57 o 
   3   5  12        0.00        0.63      0.57 o 
   4   5  12        0.16        0.11      0.63 o 
   5   5  12        0.11       -0.63      0.74 o 
  -2   6  12        0.19       -0.45      0.57 o 
  -1   6  12       15.68       13.35      0.91 o 
   2   6  12        0.33       -0.34      0.45 o 
   3   6  12        0.00        0.11      0.57 o 
   4   6  12        0.17        0.00      0.74 o 
   5   6  12        0.00        1.42      0.91 o 
  -1   7  12       22.34       21.25      1.31 o 
   1   7  12        6.86        6.93      0.68 o 
   2   7  12        1.84        1.36      0.51 o 
   3   7  12        0.85        0.68      0.63 o 
   4   7  12        0.01       -0.63      0.68 o 
   0   8  12        3.50        3.24      0.74 o 
   1   8  12        0.68        0.40      0.51 o 
   2   8  12        1.69        1.48      0.68 o 
   3   8  12        0.08        0.06      0.63 o 
  -1  -5  13       12.07       14.78      1.88 o 
  -3  -4  13        2.10        0.85      0.97 o 
  -2  -4  13        0.10        2.33      1.02 o 
  -1  -4  13       16.94       14.95      1.65 o 
   0  -4  13       21.66       24.38      2.10 o 
   1  -4  13        7.10        9.15      1.53 o 
  -4  -3  13        1.87        1.42      1.02 o 
  -3  -3  13        5.33        6.08      1.25 o 
  -2  -3  13        5.44        5.00      1.02 o 
  -1  -3  13        5.68        5.91      1.19 o 
   0  -3  13        4.41        5.80      1.14 o 
   1  -3  13        1.96        1.19      0.91 o 
   2  -3  13       24.20       23.47      2.10 o 
  -4  -2  13        0.41        1.59      0.97 o 
  -3  -2  13       18.18       23.64      1.88 o 
  -2  -2  13        7.33        9.09      1.19 o 
  -1  -2  13        0.63       -0.11      0.68 o 
   0  -2  13       21.52       21.48      1.65 o 
   1  -2  13       37.04       38.81      2.27 o 
   2  -2  13       27.09       26.43      1.99 o 
   3  -2  13        0.46        1.19      1.02 o 
  -4  -1  13        1.03        2.56      0.97 o 
  -3  -1  13        1.26        0.63      0.74 o 
  -2  -1  13       32.89       34.26      1.88 o 
  -1  -1  13        9.30        9.43      1.08 o 
   0  -1  13       73.49       73.65      2.84 o 
   1  -1  13        8.31        8.81      1.14 o 
   2  -1  13       30.82       33.47      2.05 o 
   3  -1  13       35.89       40.40      2.44 o 
  -4   0  13        7.72        5.74      1.08 o 
  -3   0  13        0.20        1.19      0.74 o 
  -2   0  13        0.05        0.45      0.57 o 
  -1   0  13        0.01        0.06      0.51 o 
   0   0  13        9.82       10.74      1.08 o 
   1   0  13       17.36       17.90      1.36 o 
   2   0  13       16.26       15.34      1.42 o 
   3   0  13        6.61        4.89      1.08 o 
   4   0  13        6.25        7.44      1.42 o 
  -4   1  13        0.65        0.63      0.80 o 
  -3   1  13        1.17        0.17      0.63 o 
  -2   1  13        2.53        1.19      0.57 o 
  -1   1  13      105.23      100.69      3.13 o 
   0   1  13       76.98       72.45      2.50 o 
   1   1  13       15.56       16.65      1.19 o 
   2   1  13        9.14        9.09      1.08 o 
   3   1  13        3.02        3.01      0.91 o 
   4   1  13       15.30       18.53      1.76 o 
  -4   2  13        3.44        4.43      1.02 o 
  -3   2  13        6.83        6.88      0.97 o 
  -2   2  13       36.72       34.09      1.59 o 
  -1   2  13        9.92       10.17      0.91 o 
   0   2  13       77.97       72.34      2.27 o 
   1   2  13       39.07       40.29      1.65 o 
   2   2  13      175.18      180.53      5.00 o 
   3   2  13       10.86        9.09      1.14 o 
   4   2  13       12.82       12.28      1.42 o 
  -4   3  13        0.57        0.91      0.74 o 
  -3   3  13        5.07        6.54      0.91 o 
  -2   3  13        0.75        0.68      0.45 o 
  -1   3  13       53.96       53.58      1.70 o 
   0   3  13       26.84       29.20      1.14 o 
   1   3  13       57.31       56.65      1.93 o 
   2   3  13       43.50       41.20      1.76 o 
   3   3  13        2.40        2.90      0.80 o 
   4   3  13        1.58        1.36      0.85 o 
   5   3  13        1.81        0.57      0.91 o 
  -3   4  13        0.20       -0.06      0.57 o 
  -2   4  13        0.40        0.77      0.48 o 
  -1   4  13       16.22       16.31      0.80 o 
   1   4  13        6.16        5.57      0.57 o 
   2   4  13       12.83       13.01      1.08 o 
   3   4  13        4.42        6.25      0.91 o 
   4   4  13        0.21        0.00      0.68 o 
   5   4  13        0.18        0.34      0.85 o 
  -3   5  13        0.01        0.15      0.63 o 
  -2   5  13        0.36       -0.40      0.45 o 
   2   5  13       25.92       26.48      1.25 o 
   3   5  13        0.06       -0.51      0.51 o 
   4   5  13        2.50        2.73      0.85 o 
   5   5  13        0.00        0.91      0.80 o 
  -2   6  13        0.78        0.51      0.63 o 
   2   6  13        0.74        0.74      0.51 o 
   3   6  13        3.91        4.03      0.80 o 
   4   6  13        0.36        0.34      0.68 o 
  -1   7  13        2.12        3.41      0.68 o 
   1   7  13        0.38        1.02      0.45 o 
   2   7  13        0.69        1.65      0.57 o 
   3   7  13        0.26       -0.34      0.63 o 
   4   7  13        0.17        0.11      0.74 o 
   0   8  13        1.99        1.14      0.63 o 
   1   8  13        4.04        4.09      0.68 o 
   2   8  13        0.51       -0.34      0.57 o 
   3   8  13        0.01        0.51      0.68 o 
  -2  -4  14        0.02        0.00      1.02 o 
  -1  -4  14       17.01       20.17      2.05 o 
   0  -4  14        0.19       -0.74      0.97 o 
  -3  -3  14        1.76        2.05      1.08 o 
  -2  -3  14        2.62        2.39      1.08 o 
  -1  -3  14       15.06       23.41      2.05 o 
   0  -3  14        3.42        3.81      1.14 o 
   1  -3  14       37.06       41.48      2.61 o 
  -3  -2  14       15.46       18.75      1.82 o 
  -2  -2  14       10.32        8.81      1.31 o 
  -1  -2  14        9.38        8.24      1.25 o 
   0  -2  14       49.74       48.81      2.50 o 
   1  -2  14       23.39       29.83      2.16 o 
   2  -2  14        2.80        2.90      1.08 o 
  -4  -1  14        0.45        1.19      0.97 o 
  -3  -1  14        9.35       10.29      1.31 o 
  -2  -1  14       13.10       14.43      1.36 o 
  -1  -1  14       11.07       12.62      1.36 o 
   0  -1  14        1.57        2.73      0.85 o 
   1  -1  14        4.82        3.47      0.91 o 
   2  -1  14       20.21       22.22      1.88 o 
   3  -1  14       17.37       20.40      1.99 o 
  -4   0  14        0.23        1.59      0.97 o 
  -3   0  14        0.53        1.31      0.80 o 
  -2   0  14       16.17       18.53      1.48 o 
  -1   0  14        0.98        0.23      0.63 o 
   0   0  14       10.74       11.02      1.14 o 
   1   0  14       18.37       17.73      1.48 o 
   2   0  14       24.09       25.40      1.76 o 
   3   0  14        1.43        1.76      0.97 o 
  -4   1  14       15.74       21.03      1.82 o 
  -3   1  14        1.41        1.53      0.74 o 
  -2   1  14        0.09        0.17      0.57 o 
  -1   1  14       25.48       27.33      1.48 o 
   0   1  14        5.85        5.80      0.85 o 
   1   1  14       37.34       36.25      1.82 o 
   2   1  14        3.82        4.77      0.91 o 
   3   1  14       28.17       31.99      2.05 o 
   4   1  14       11.69       12.67      1.59 o 
  -4   2  14       15.12       19.95      1.70 o 
  -3   2  14        7.44        6.54      1.02 o 
  -2   2  14        0.18       -0.34      0.51 o 
  -1   2  14       11.93        9.77      0.91 o 
   0   2  14        2.85        2.90      0.63 o 
   1   2  14       55.38       56.08      2.10 o 
   2   2  14        1.25        0.85      0.63 o 
   3   2  14       10.18       10.97      1.31 o 
   4   2  14        0.24        1.14      0.91 o 
  -3   3  14        0.04       -0.40      0.51 o 
  -2   3  14       22.90       19.49      1.25 o 
  -1   3  14       11.59        9.89      0.85 o 
   0   3  14       90.72       94.27      2.67 o 
   1   3  14      133.22      132.40      3.69 o 
   2   3  14       13.16       15.34      1.19 o 
   3   3  14        0.01        0.00      0.68 o 
   4   3  14        1.24        2.84      0.91 o 
  -3   4  14        0.12        0.34      0.63 o 
  -2   4  14        5.44        4.55      0.68 o 
  -1   4  14        5.45        5.91      0.57 o 
   1   4  14       34.47       34.09      1.36 o 
   2   4  14        9.86       12.79      1.14 o 
   3   4  14       23.89       23.75      1.53 o 
   4   4  14        5.71        4.66      1.02 o 
  -2   5  14        4.54        5.81      0.77 o 
   2   5  14        0.91        1.65      0.57 o 
   3   5  14        8.60        8.41      1.02 o 
   4   5  14        0.34       -0.06      0.74 o 
  -2   6  14        1.13        0.68      0.63 o 
   2   6  14        4.99        5.23      0.74 o 
   3   6  14        0.30       -0.11      0.63 o 
   4   6  14        0.84       -0.23      0.74 o 
  -1   7  14        0.09       -0.40      0.51 o 
   2   7  14        0.30        0.74      0.51 o 
   3   7  14        0.57       -0.57      0.57 o 
  -2  -3  15       24.28       32.50      2.39 o 
  -1  -3  15        0.26        0.45      0.97 o 
   0  -3  15       34.25       39.04      2.56 o 
  -3  -2  15        4.51        5.57      1.19 o 
  -2  -2  15        0.11       -0.80      0.80 o 
  -1  -2  15        9.26       11.25      1.48 o 
   0  -2  15       18.76       24.55      2.05 o 
   1  -2  15        0.27       -0.23      0.97 o 
   2  -2  15        2.71        1.99      1.08 o 
  -3  -1  15        0.36        0.80      0.85 o 
  -2  -1  15        1.47        2.78      0.97 o 
  -1  -1  15        5.43        7.22      1.14 o 
   0  -1  15        3.83        5.85      1.08 o 
   1  -1  15        6.12        7.96      1.25 o 
   2  -1  15       38.59       45.51      2.61 o 
  -3   0  15        2.85        4.15      0.97 o 
  -2   0  15        0.92        1.36      0.74 o 
  -1   0  15       14.98       15.63      1.42 o 
   0   0  15       37.94       38.87      2.05 o 
   1   0  15       27.56       28.41      1.82 o 
   2   0  15        5.83        6.59      1.14 o 
   3   0  15        1.31        2.44      1.08 o 
  -3   1  15        6.21        9.09      1.19 o 
  -2   1  15       15.36       16.14      1.36 o 
  -1   1  15        6.56        7.84      1.02 o 
   0   1  15        5.21        4.94      0.91 o 
   1   1  15        2.82        2.16      0.74 o 
   2   1  15       21.57       23.30      1.70 o 
   3   1  15       10.47        7.39      1.25 o 
  -3   2  15        0.92        0.91      0.80 o 
  -2   2  15        0.08        0.51      0.57 o 
  -1   2  15        3.35        4.15      0.68 o 
   0   2  15        0.32       -0.34      0.51 o 
   1   2  15       12.05       12.84      1.14 o 
   2   2  15        1.82        2.05      0.74 o 
   3   2  15        4.95        5.23      1.08 o 
   4   2  15        1.76        0.63      0.97 o 
  -3   3  15        9.52       16.59      1.42 o 
  -2   3  15        1.60        3.07      0.74 o 
  -1   3  15        3.56        2.96      0.63 o 
   0   3  15        0.17        0.40      0.45 o 
   1   3  15        6.59        6.42      0.80 o 
   2   3  15        5.53        5.85      0.91 o 
   3   3  15        5.94        6.48      1.08 o 
   4   3  15        6.80        6.82      1.25 o 
  -2   4  15        1.35        1.70      0.57 o 
  -1   4  15        2.19        1.65      0.45 o 
   0   4  15       14.52       14.66      0.85 o 
   1   4  15       10.57       11.71      0.91 o 
   2   4  15       34.54       37.39      1.70 o 
   3   4  15       12.20       11.31      1.19 o 
   4   4  15        4.53        5.74      1.14 o 
  -2   5  15        0.00       -0.40      0.45 o 
   1   5  15       12.03       14.49      0.85 o 
   2   5  15       50.82       52.79      1.99 o 
   3   5  15        6.18        6.59      1.02 o 
   4   5  15        0.01        0.23      0.80 o 
   2   6  15        4.37        4.32      0.68 o 
   3   6  15        1.89        1.59      0.68 o 
   2   7  15        5.13        4.55      0.74 o 
  -2  -2  16        0.71        1.14      1.08 o 
  -1  -2  16       18.49       18.81      1.93 o 
   0  -2  16        0.42       -0.23      0.91 o 
  -2  -1  16        0.35       -0.40      0.80 o 
  -1  -1  16       10.53       13.18      1.53 o 
   0  -1  16        3.16        3.30      1.08 o 
   1  -1  16       64.69       72.57      3.30 o 
   2  -1  16        7.25        8.87      1.42 o 
  -3   0  16        1.78        1.14      0.91 o 
  -2   0  16       30.43       37.62      2.16 o 
  -1   0  16        0.25        0.23      0.80 o 
   0   0  16       17.95       21.54      1.65 o 
   1   0  16        2.22        2.39      0.97 o 
   2   0  16        1.78        1.93      1.08 o 
  -3   1  16        7.61       10.06      1.31 o 
  -2   1  16        0.59       -0.63      0.63 o 
  -1   1  16        0.01       -0.40      0.68 o 
   0   1  16        0.22       -0.57      0.63 o 
   1   1  16        0.43        0.68      0.74 o 
   2   1  16       14.41       16.54      1.53 o 
   3   1  16        8.42       12.33      1.59 o 
  -3   2  16        9.10       13.87      1.42 o 
  -2   2  16        4.10        5.51      0.91 o 
  -1   2  16        5.13        5.34      0.85 o 
   0   2  16        8.70       10.51      1.08 o 
   1   2  16       17.65       19.27      1.48 o 
   2   2  16        4.48        6.02      1.02 o 
   3   2  16        0.06       -0.74      0.74 o 
  -2   3  16        3.91        5.57      0.91 o 
  -1   3  16        9.20        9.60      0.91 o 
   0   3  16        0.01        0.00      0.51 o 
   1   3  16        2.23        1.14      0.63 o 
   2   3  16        8.31       10.00      1.14 o 
   3   3  16        8.54       10.46      1.31 o 
  -2   4  16        1.26        0.51      0.63 o 
  -1   4  16        0.17        0.28      0.45 o 
   0   4  16        2.00        2.22      0.51 o 
   1   4  16        2.27        3.07      0.63 o 
   2   4  16        0.20        0.45      0.68 o 
   3   4  16        0.36       -0.68      0.68 o 
   2   5  16       11.50       11.59      1.02 o 
   3   5  16        0.03       -0.57      0.68 o 
   2   6  16        7.61        6.59      0.80 o 
  -1  -1  17        9.90       12.28      1.65 o 
   0  -1  17       17.47       17.96      1.82 o 
  -2   0  17        1.31        1.70      0.97 o 
  -1   0  17        0.11        1.36      0.91 o 
   0   0  17       15.21       15.46      1.59 o 
   1   0  17        2.79        4.89      1.14 o 
  -2   1  17        2.00        1.65      0.85 o 
  -1   1  17        1.08        1.82      0.91 o 
   0   1  17        0.16        0.57      0.74 o 
   1   1  17       11.60       13.41      1.48 o 
   2   1  17       26.80       30.57      2.16 o 
  -2   2  17        0.04       -0.68      0.68 o 
  -1   2  17       23.52       29.38      1.70 o 
   0   2  17        0.78        1.31      0.68 o 
   1   2  17        3.19        4.43      0.97 o 
   2   2  17        0.44        0.40      0.80 o 
  -2   3  17        1.08        1.25      0.74 o 
  -1   3  17        0.09        1.99      0.63 o 
   0   3  17        0.76        0.06      0.63 o 
   1   3  17        0.88        0.97      0.68 o 
   2   3  17        1.43        1.53      0.80 o 
  -1   4  17        1.62        1.42      0.57 o 
   0   4  17        5.52        6.19      0.74 o 
   1   4  17        2.19        1.42      0.63 o 
   2   4  17        1.03        0.06      0.68 o 
   1   5  17        0.03        0.06      0.45 o 
   2   5  17        0.84        1.19      0.63 o 
   0   1  18       14.24       16.08      1.65 o 
  -1   2  18        0.37        0.97      0.80 o 
   0   2  18        1.04        2.78      0.80 o 
   1   2  18        1.11        1.48      0.85 o 
   0   3  18        0.11       -0.63      0.63 o 
   1   3  18        0.14       -0.68      0.68 o 
   1   4  18        0.43        1.59      0.68 o 
                                                 
